# Supplementary material for: Pan-GWAS of Streptococcus agalactiae Highlights Lineage-Specific Genes Associated with Virulence and Niche Adaptation
Source: mBio. 2020 Jun 9;11(3):e00728-20. doi: 10.1128/mBio.00728-20 (PMC7373188; doi:10.1128/mBio.00728-20)
Supplement: TEXT 1 [file mBio.00728-20-s0001.txt]

>manX LDLFLGLJ_01900 CC1 
atgataaaaattattattgtagcacacggcaactttccagatggtattttaagctctttagaacttattgctgggcatcaggaatatgttgttggtattaactttattgcaggcatgtcttctaatgatgttagagttgctttgcaaagagaggttatcgatttcaaagaaattttagtattgactgatttgctaggtgggactcctttcaatgtttcttccgccttatcagtagaatatacagataaaaagataaaagttttatcgggcttgaacctttcaatgttaatggaagctgttttatctagaacgatgtttgaacatgtagatgaccttgttgataaagttataacatcatctcatgaaggaattgttgatttttctacttgccttgctacacaaactgcagaagcaacttttgagggaggcatttaa
>gcc11 HNKANOMD_00016 CC1 
atgtcacaagaaaaactaaaatcaaaattagatcaagcaaaaggtggtgctaaagaaggctttggcaaaataaccggtgataaagagttagaagcaaaaggatttatcgaaaaaacaattgctaaaggcaaagaactagcagatgatgctaaagatgctgtcaaagaaaaactgaagtaa
>gcc12 HNKANOMD_00610 CC1 
atgccaatcaatgtcaactttttcaactactgtcaaactcaatcttcatcaactggtgtggagccatcaaagggtgaagtactagcgccaatgttcgttcaggactattatatgtcctcagaatattcaggactgattcgtggtacatttcgacaatgccgtattatgagtattcccattctaacagcctttgtccctgtggcagaagaggagtatgaacaaatggtttggtggtataacaactcagtcaatgattatctcaaggattttcgtaaacctaaaaagaatactttagaggtctcctcctgggaagtcttcactgaaaagcaggatttagcaattgctgatgaaggtattgaactatatctagtaatggatcaactggacttcttgaaagctaaactcgcagcaaccaatttccaagcaccagaaattttagatatgctttttgaaggttatgagaataaagaaatcttcgagtacctaggtgttaagaaatctgcaggctataagaaagtcaataatgcccagaaagaagggctgaaactttacaaagaactcaacaaataa
>gcc13 HNKANOMD_00612 CC1 
atgtttgaaacaattttcttttactcacttattggcatttacctattctttggtctgtacctcaactacatgaccatccgtgatgatattcgtcgtgaaaaagaacgtaaggctgaaaagaaacatcatagcaacaacacaacaccgctacatcgtagccgataa
>gcc14 HNKANOMD_00613 CC1 
atgacaactaaagtacaaactacaaaagtaatcactggtaaaaacacacgcttcagctacttgaatgccaatgaacctaagtccatcaacggaagcacgccaaagtacagcgtctctcttatcattccaaaggatgatattgaaactgtcgataaaatcaaagcagccattgagcttgcctacaaggaaggcgagtccaaactcaaaggtaatggaaaatctgtcccagcactttctatccttaaaactccacttcgtgatggagacttagagcgtcctgatgatgaagcttatcgcaatgcctacttcgtcaatgccaactcaccacataagcctggggttgtggacgctaatcgacaagagattatagatacttctgaactctactcaggtatctatggccgtgcgtctatttccttctatgccttcaactctaacggtaacaagggtatcgcctgtggtttgaataacttgcaaaaactccgtgatggagagccacttggtggacgtactcgtgctgaagacgactttgcgactgatgacgatgatgatttcttgaactaa
>gcc15 HNKANOMD_00614 CC1 
atgactaaccatgctgtcctatctgcttccgcatcccatcgctggctcaactgtccgccttctgttcgcttaaccgaggacatgccagatgttacttctgaatttgcccttgagggaactgacgctcacgagctctgtgcttaccttgttgagaaggcactaggcagaaaggcgcgtgatccaactgaggatctgtccttctacaatgaagagatgcaaaattgtgccgaggaatatcgcaactacgtcatggaacaggtcgagaaagctaaagactactctcatgacccaacagtacttatcgagcaacgtttggacttctccaaatgggtacctgaagggttcggtactggcgactgtctgattgtggcagatggacttcttcaagtgatcgactacaagcacggtttgggcattctggtcgataccgaccacaacccacaaatgatgtgctatgccctaggtgctcttgagatgttcgatggaatctatgattttgataatgtcaccatgactatctttcaaccacggaagaacaatatctctacctttgaaatggataaggctgaactgcttgaatgggcggaagaccagctctcacctaaagctgaacttgcctttaaaggcgagggagaactgaaatctggtaaacactgccagttctgcaagattaagaatgtctgtcgcaaacgtgcggaggataatttagcacttgccaagatggagtttgcggatcctgctactctagactatgaggatattgcagagattttgcctaaactggacttactggtttcatgggcaaacgatgtcaaagcctatgctttgaaagaagctactgagggacactccattccaggctacaaattagtagagggacgctcagttcgtaagttttcagacgaagctgccgtcagtcaagctgtgatggatgctggctttgatccttacgaaaagaaactcctaactatcactgccatgactaaactccttggcaagaaaacctttaacgacctgcttggtggtctgattgtaaaacaaagcggtaaaccaacactcgttcctcttgacgacagtcgtcaagaattgaacctagctactaatgaatttaaagaggattaa
>gcc16 HNKANOMD_00615 CC1 
atgagcaaaatgaaacaactgaatgaactgattaatgaaatggaaggcacagccaaatactatcttcgcttagtagatgagttcaagaagatcctctctactgaggaagaaactacaacaacttcaaaagaaccaaaacataaaccacaaaaggaactcaaactcgaagacgttcgttccgtccttgcgacaaaagccaaagatggctacaagaacgaagttcgtgctcttctcaataaatatggtgcagaatccctatcagccttagcaactgagcactacgcagcggttcttgaagaagctggaggaattggccatgactaa
>gcc17 HNKANOMD_00616 CC1 
atggcaaacgaaccatacatcgaacctgatgatgatgtggctgataccctcatagccatcagcgttatctcaaaactactcgctcggaaaattacggaggaaagacaacatgagcaaaatgaaacaactgaatga
>gcc18 HNKANOMD_00628 CC1 
atgacctatcactacgaaccgagtccctttatgcttccgacttctcgttacgacaaggcaaaggcagatagagcagtgacctttattaataacctatctcataccaaggggaagtgggctgggaagaaatttgatttgttgccgtggcaggaacagatagttcgtgacctctttgggattgttaaggaagatggcaatcgtcaatttctgacagcctatatcgagattccaaagaaaaacggaaagtctgaactggccgctgctattgctctttaccttctttatgcagataatgaagccagtgcggaagtttatggtgcagcatgcgaccgtaatcaagcctcgattgtttttgatgtcgcaaaacagatggttcagatgagtcgtccgctagagaaacgttccaagattatggcagcaaccaagcggatagtgaattattccaatgctggattttaccaagtcctctcagctgagacaggaaccaaacacggactcaacgtgtcaggtcttgtctttgatgaaatccatgcccaacccaatcgccatctctatgatgttttaaccaagggttctggtgatgccagggaacaacccctctttttcatcatcacaacagctggaacggttaaaaactccatctgttatgaactccacaccaaggcacttgacattcttaaaggtcgaaagaaggacacgtccttttatccagtggtttatggattgtctgatgaagatgattggaatgacgaagccaactggctaaaagccaatccctcacttggtcataccattgggattgaccgtgttcgtgaagcctaccaacaggctcttgataacccagctgaagagaatgtctttaagcaactccgtctcaacatgtggacgagttcccatgtggcttggattcctgaacatgtctatgcgaaaggcaatgcccccatcgactatgaagctctaaaaggtcgtgactgttacgcagggcttgacttatcgagcacctcagatatcaccgcctttgtcttagtctttccgccacgacatagcgaggagaactacatcatcctgcctttcttttggttaccagaagataccttggaattgaggtgtcgtcgtgaccacgtcctttatgatgtttggaaaaggcagggttacatcaagacaacggaagggaatgttgttcactatggattcattgaagcctttatcgaacaactctctgaaacctaccacatcaaagagattgcttatgaccgttggaatgcgacgcagatggttcagaaccttgaaggcataggcttaaccatggtgccctttggacaaggctataaggatatgagtccaccgtccaaggaactctacaagctcatgatggaagggaaaatccaacacggtggtcatcctgttctaaaatggatgggacaaaacgtggtcatgcgacaagatcctgctggcaacatcaagccagacaaagaaaaatccgttgagaagattgacggtattgtggctcttatcatgggacttgaccgttgcattcgccaccaggatgatgaaacgagtgtctatgatgagcgaggacttttgagtttttag
>phd HNKANOMD_00629 CC1 
atgcaaattaatattgaaaacttagtctctatttctgaagcgaatcaaaacttctctaaagtagcccgcatggtcgatgctaacggtactgcagtcattttgaaaaataacacaccaaagtacgttttagtagattaccaaagtctgattaaagaggagcaagatacaccagtagttgttgaacaaacaacattggatgaggttgcgacttcagtattatcacgtcatcttgatgcatttaaggaattggccaaatga
>doc HNKANOMD_00630 CC1 
atgagaatactaactgttgagcaagttattgaactgcacagtaggttaattcaagctactggcggtttagatggcgtcagagatgctggtctagtagaatcatctttatcttcagcttttagttcttattttggtattgaaaaatatccaagtatagaagaaaaagctgctagactttgttattcattggttaataatcatgccttccttgatggtaacaagcgtattggagtttatgtcatgattattttcctcgaattaaatggtatcgttttaaatcagactgatgaagaaattgttaagctaggtcttggggttgctgcgtcagaattagattataacgcaatcttggagtatatcaggaaccattaa
>gcc19 HNKANOMD_00631 CC1 
atgactcacagtattttgtctctagaggttgaaaatgagttactatcaagcgttcgtgaagtttgtactgaatctgatttgaaactagaggaacttgttaaagactatttaggatttttggcaggtttaaatgcttcagcaattgagcaggttagtgcattacctaatgaaaatgaaaaagccgaatggcttgccaaatactatttcgatgctcgaattaatcaattacaatttgaagcactgaaaaaggaagtattacttggacatgacaaaatcaaagaaagtaaagtaacacgtcttgaagatgtcagacatgaatttgattga
>gcc110 HNKANOMD_00646 CC1 
atgaaagaattactggcaacaaataaagtcctcttctcagcgattggaggacttatcggatcaatctttggagaagtcgatggctttctctttgcattgatggtttttatttccatcgattacatcacaggtctcatggcagcagccgttgagaagaaattagctagcaatattgggtttaagggcatcttcaaaaaaattgtccttttatttttggtagcagtaggacaaatcattgatgagcatgtcttgaaacaagggggcatggttcgtactgccatcatcttttactatctctcaaatgaaggcttgtccatcattgagaatgcggctaggattggactaccagttcctgagaagttgaaagatgtgctgaaacaattgaaacaaggagattag
>lytG HNKANOMD_00647 CC1 
atgacttttttatcaaagattaaagacggttgtttagcatcttgggagcatggtattcttccttccgtgtcagcagcacaagctatcttagagagtggttggggagagtctttgttagcacaataccctaatcataatctctttggaatcaaagctagttctgattggaagggaaaacgtgttgaccttccaactcaagaatacattgatgggaaattcgtcacggttgaggctacctttagaaagtatgactcatgggaggaatccattaaagatcatgcgttgttcttttcagaaacagcatggcgacgtagccattaccaaaacgtgctcggtgaagaagactataaaaaaacctgtctcgctttacaagcgtcaggttatgcgacagatcctaactatgggtcaaaattgattacacttattgaagcacatcatctcaacacttgggatgaccgtattttaaacaaaaaaggagaaacgactatgagtaaacatttagttatctgcggacatggacaaggacaaacaggttatgatcctggagcaacgaatcctagtttaggtattactgaagcaggaaaggttcgtgagtttgcgaatctgatgaagaagtattctgggaatcggattgattacatcactgaccataatgtctataactaccgcagtattggtagtttgggaaatggctatgagtcgattacggaacttcatttcaacgcttttaatggacaagcgagaggaagtgaaattctgatttattcaggctacacagctgatagtttagaccaaaaactgctagctattctagccaagcgttttacgaatcgtggttttaaacaagtgaactggctctacaatgccaatgtctcagcaagtcgaggatacaattatcgattggtggagattgccttcatcgataataatagtgatgtgggcatctatgaagccaataaagacagtatggctcgtgaatttgtacaagccatcactgggcaagctcaagtaatttcacccagtcccaatactcctcaatcaagggttacttcctatcatgttggtgaccctgttactgttcaacaacatgcgacgcattaccagacaggtcaagcgatttcgtcatgggttaaaggcaaaactttcaaggttattcgtgtgaaggatgttaatcaatccaatagtaagaaagcctacctgcttgagggaattaactcatgggtcttggaacaagatgtcaaaggcacaacgaacggacatagtgaacagacttatacggttcaaaagggtgataccctttatggtattgcacggaagtttaagaccagtgtcagtgaattggtgcgacttaacagcatcatcaatccaagtctgatctcagttggacagaagttgaaactaaaataa
>gcc111 HNKANOMD_01073 CC1 
atgaacaaagaaaattttacagaccgcttgattaaacgtttttacggtatttctggccctttggatgagtacaagagacgtgaagccgaccgcatggggaatatagctcttatctttctggtatggttcttgatgcttggaaatgttgtagcgctcctattggcagaggattttccccaagaggttgccatgtattatccgatgattctggagctacttgtttttatcttgtttggttacctcgtctatgctagcaataagacacagttgacgaagtatgatgaggatgaattgtccgataaggagcgaaaaagtatacgtcatattggttggaagtcaggtatctattttggtgttttcatgtatttgacttcttacacttggatagatagtccgcttagctattttgattatctattatcaggtaaagccttgttcaccttagtctttacaggtagcttctttggtatatcgacggctgtcgtcaattattttaatcgacgaaaaggtaaggaagagcgtgaatag
>gcc112 HNKANOMD_01074 CC1 
atgaatagagttaaggattatcgtttggaaactaagaagtctcagcttgctttggcgaaggaaatcggagtttctagacagacgataaatatgattgagaacaacaagtataatccctcgcttgatttatgtatcaagctggctaaggctttagggactgatttgaatgcactgttttgggaggattga
>gcc113 HNKANOMD_01079 CC1 
atgggaaaactagattcgaatgaggataaacttagtaacagtaaaagggatttagaaaagttggaagatgattaccatcataaaaccatggctatctctaataaattctttgaactggaagataaacgaactgagtttgaaacgatgcttcaggaaacttatgaagcaacaagttataatcttcgtcaagatgagaacattaatgaagagtcctttatgactatgaatcacattatagatgcttttcaaagtgattttgatacagaatatactaaagagaaaagaagattgactgccttagaagaagaaactaatcaaaagtactctaaaaagagacaattgcttgaagaaaaaatagatcatttaatgtcagaaaggagagactatgggaatccttggtga
>Tn916 HNKANOMD_01207
ttggcaaagaaatcaaaagagtccattgaatctggtataaagcgtgctgataaaggtagtgctaaagattttggtgctgttatccataagttgaaagatatttttgactatggaattacaaactatggactaatcactaatcctgttagcactgttaagataccacctaagccaaaatcaaataagcaacgcatcatggtattacatgatgatggtcttgtaatatggcttaattatcttgaaagtttagataacaatagagccaatcgtagatttaagttaatttgtaatactctattagcctccgctttgcgaataaatgaattacttgcattgacgattgatgacctagattttgaaaattcttctattaacgtcagtaaaacattgatgtggaaaaccgcaaataaaaaagatgggacaaaaggggaagttatctgtaaagctacaccaaaaactgatgcaggaaatcgctctgtccctccccccataatagaaaaactcagagatttccaccacgaaatgaacaagtatcttgaattgcacaacagacatagaacaaaactgattttccctacaatctatgggaactatatgtgtgacagaaacgagagaacaactcttaagaaaaggttagtaggtcttggattaccaaactatggtttccatttattccgacatactcatgcttcaatgctacttaatgctggaacaaattggaaagaactccaagtcagaatgggacataaatccatttcaactacaatggatacttacgctgaattagcaccacaacgaaagttagaagctgtggggatttatcttgaaaagattgctgagctaacgcaataa
>xerD HNKANOMD_01463 CC1 
atggcaaaaacacgttatagtggtgtgtttatagacacgaaaggaaaatatttctatgaaacagagctaggaattgacaaaatcagcggtaagcgaattcgtaagaaaagcagaaaagatagcaatgggaaacctttttctactgccagagaagcctatttagagcttactagaataaaacgagaatatcataaggctcacgcctacgctaactacaatatgaacgtaaagcaatttattttagattgttatattccatattataaatcgtatgtagaagaaagcacctatgctgttagaatcaaaaaccttgaaaaaattgcagaacgctttgaaaataggacgttacgtaatttaactattgaagatattcagaattatagaatatggttactatcaaggaaggaagaaaacggctctggttattctcaagcctatgctagtcttatctttggtatgtttagaaaatccctagattatgctgtagaaatggggtatttggaaaataatatttctaaaaaggctaaagctattccaaaaggaaaagctatcgttccctactggactaaagtcgaatttgagcgtgtcattgctcaaatctgtattgatgatttttacgaacatctgaatttcgttatgctctggacttattttacaacaggcatacgcatcaacgaaggcatggggctgttctggaacgatattgacttcgctaagaaacgaatgcgtgtacatcatatgcttattctaaaatcaaggaaaaactggcaaagaaacgcctacactaaaacaagtgatggcaaacgaattatttccctagatgatgatactattgctattctaaagcattggaagaaaagacaaaaagaaatcggcttaggtaatgaaactgattttgtctttacctatgatagctttccgatgataaaatctacactagctagaattattaaacgatactctgaacttgctggcgtaaagcgaatacaaggtaaagggcttcgccatagtaacgcttcttatttgataaacgaatttaatgtatctgtcttgattttatcgaaaaggttaggtcattctagcccagaaattactttgaaacattactcacacctttggagtggagctgatgaatctattgctgaaataatgagtgggaatatatccatacatacggctccaaaaacaaaaattcaatttaacgggaatcaaaacctaaaaagataa
>gcc114 HNKANOMD_01464 CC1 
atgaaaccattgattagcaaagacgacttaataaaactaggttataaaaaacatactgcgattagtattattcaggcggtaaagcaagatttggtgtataataaaggcataccattctacaataaccgtaggctcggattagtgccacgtaaaaatgtagaaaaccttatcggtgtagaactggatgaggactga
>gcc115 HNKANOMD_01465 CC1 
atgacaagagaagtatataacacaaaaatagttcaatatagctcgaatacttttgaaataattcattatagaaatcccaagattagacgattaggagaaaatggtattaaagatactactccttcttgcaaaaagccaagctatgatgagttatatcaacaatctcatcgaatcaaaagacgaatccgtcactatctattatgtaatgatttcgatttattttggacattaacttttgacgatgcgaaaatcaattctcatgattatttaatagtaaaaaagaaaatacgtacttggctcaaagctcagcgtgaaaaatatggaaaatttcgttacattttcataccagaattacacaagaatggacggcttcattttcatggagtaacaggcggttttagtccaaaattaacaaaagcaagaaatactaaaactggtcgattgataaaaaagaatggcaagcaagtctataatgttgattcgtatcaattaggatttagtaccgttacaaaaatcgattcttctaaaaaagttgctaactacattacaaaatatatcacaaaagatttactagctattccaagtggatataaacagccaaaatatttttcatctcgtggtttaataaaaccgatagtaagttatgaaaatctagaaagaaactattttgagggattaacccctagtttttccttaggtcatttagataatcttgaatataaagaagatattgctatttacaacctatcaatagatgagaatggagatattaccgcaaattcaactggcacaaaaataagaataagaaaggaactgtga
>gcc116 HNKANOMD_01466 CC1 
atgatactaaataaaataaaacgaaattttagtagatatgattttcgtgaggattcccctacttatttatctatatcagaaaccatagaagttcgtaaaggaaagcaatctgctattctcaagaaactatttaaggttctcctactatctcttcctattacctttctttcatcaatgttgcctatattaaacgttgtttacaagataggtattattgtatcttctgctcttgtcgctctttttatcggtcatattggtatgagactcttattttcagtttattctcctatctggaaatacagatttttaagcattcttgagcttgcaacagaacgactagatttaatacaactcccttctaataaaacccagataaaaacagttgaatggaaattttataaagaagctgacaggattgtaattaagctcaatccgtctgggactatacctagtattcagcaagtaaaagaaatatctagaaggttgaccgaatttcttatccaggctacccacgaagaatggaatcttttggaatccactatagatagtaatattgttgtccttaaatacggcgaaaatccaataagatattccgtaagtgaattgtttgagattactgatgatgattactgtgtaaatcacaatccaataaaactttatgacaatattttcttcgatatagctagtgaggctagtcatcagattataatagcccctagtggagctggaaaatcactttacttagccacactagctggcttattaatcaaacaagggcactctgtaagtttaattgatgcaaaacaaacctctttaggtgctacttttgaaaatctaggtattcctgtcgcacgcaatgcagaagagattgttctacttctagaacaaatggtatttgaaatggaagatatatataaacgctacttctccttttcttcagttgatttttcaactacatataaagatttctctctaccagcccattatcttatatttgatgaggtactggcagcattagaatctggaactccagctcaacaaaaggaaatggttagattattaaaaatactcgccttaaaatcaagagcttctggaagaggattgcttattctagcaagccaaaaactcctcgcctctgatttacctagggcaatcaccgaacaatgtcaaactagaataatacttgcaagcgacgctagtatatccgaggaaactttttatagtatcatgggcaaagagaaaaaagaccttttggttgattacagaggaggagttggaaaaggatatattctaactccgaaaacaaacggaataaaatattttgagactccatattttgatttgaattcaagagatttcaaagataaaataagagactttcaaactattccaagaaagcagatagaatga
>gcc117 HNKANOMD_01467 CC1 
atgtctataaatattgaaaatgtgagtttcagctcacctagcttaaaaaatctacttattggaacttctaatgtcgaacatattcctactactgcttttgttattgaatgcagagatattcctaagcgtaatgaaaaaaatgaagtcattgatggaaccataagtaaaaaagttttatctgctctccagccagaaattgtaaaagctattcaagaagtaggaggagatttaagcactataaaaccctttacgattgaagtacaaaacgatgaagcatctttaaagaaactcaataacgaagctattatagctaaaaccatcgacttagatgaagcacttttagcattgaaatgggtgtctgatggtcggaatagcggtgcttacagagaattcaaactcataatttcagaagtaaagttattgggcggtaaatcatga
>gcc118 HNKANOMD_01469 CC1 
atgatttcatataaacctttttacgaaactttatttaaccaaggtaagactgaatatgagttaatttttcaccacggcttatcaagcaatacgctacatagaatgaaaaaaggaaaaccaataactacagctacattagatactttgtgttttattttagactgtaacgtatctgatgtaattacttatattccagatgaaggggaggaataa
>gcc119 HNKANOMD_01471 CC1 
atggcaaaatttaatttccaaacaattcaagtttatagtgaattaagtaagtttgagatagaagaaatactatataatgccaccaaaaggctgagtggtagtattgagaggcaaaattctaaagaaatctcatattctggtcaaggaaattttttagactatattaaacatccaggtttaagtagatatacatgttggcaagttctagtgactataacagatttagataatggacgaaaagttgaattaatagctgtaggagaatcgccttttagttacttgctaaataattttctttcaatcattacttttgataccttatttcaaggtcaccgtaatctgaattttggaatatcaaaggaaaaggctaaacatttttctagtctcttgtaa
>gcc120 HNKANOMD_01532 CC1 
atgtttaaaaataaaaagcaaaaaatcttagggctatttataattttagttgtagcttttgttgttattagtaacttgcttacaccaattcaaagaacatcgaaaacagatggtaccttttataagacagaaactataaattcagataagacggtttcacttgataaaacagagaaattaaaaatcatgaataaacagttatattggacaaaaaatagtcaaactcaaaagtttaaaattaataaagaaaaaagatatgtctataatggatcctcacaatatcactataattttcctggcaactttattactatgattagaaaagttaatggaaaagttgagtcaacagaattcgtaaaaagtggtactcaagattacaatgatattttaaaaggaaaactcaaatatggtaaataa
>gcc121 HNKANOMD_01533 CC1 
atgattaaaaaagaagagttactaccattaggaagtattgtctatttagaagagggaacagttaaattaatgattgtaggtaggggagtcatatatgatgatccagaaggtactggccaattgtttgctgactatatgggggggttatatccggctggccttcaaacagaatcaactttatttttccaacatgagaacattgacgaagtgatttttgaaggctatagagacgaggaagaagaaaggtttttaaaaatatatcatgaatgggaaaaaagtatctatccctaa
>gcc122 HNKANOMD_01535 CC1 
atggaaagtgatactgctagtagaattagccaagtatttgctttattaccacggaacttctcaaaaaaagtactaaaatctgatggcctatgggatattttagcgaatatggaatcaaaaggagcttcaggcaagaaaaatgtagattcaattttaaattttcttgcaaaatatgaaggttatagtaattttggtaaatctgctactaaagcaagaacgtatttggaaaatttagcaagtcccataaaagcaggtgtaaaattcggtttagaaaaaatagctggttatgaaaatttgtcagaaatggtattaaaaggtggatctaaggctgaatctgtaggtaaatttttaggcaagtcagttaagataataggtaaaggagcaacagttctaactatagcagacattagcattacgggattatcaaagggaatagatgagtattcaaaaacaaaagatattggcaaggccgtaaaaaagggtgccttatctgcggtcgcgagtgtcggtcccttagaaggagcaacattgggtgcgactgttggaggagtaccaggagcaattattggtggtggaataggctttgctattcaaggagtaaaagctttagatcctaagttttttgatcacccagttaaaagttcacagaaaattgctgataacataggtaaatctgtaaatggggtgaaaaattcagtttccaaatatataggtggttttggtaaggtaataggttttgggtga
>gcc123 HNKANOMD_01537 CC1 
atgttattaccagttggaagtattgtatatttagttgatggaaaccagaaattggtgattttaaaccgtgcttcaatagtagatcaaagtgggcaagaagtttattttgattatctgggcgggatattcccagaaggcttaaatatggaacaagtgtattattttaatgaggaagatattgatgaggtcatttttgagggatatcatgatgaggaagaagaaagagtatcaaaacttattgaaaaatggaaacaaaaagaaggaaaaaatatacccaaaggtaaaactgaatag
>gcc124 HNKANOMD_01540 CC1 
atggaaaaaatattaccaattggttcagttatcacattaaaaaatggttcattaaaagtaatgattattgcccgttatcctttatataaatataagaatagaattggctattttgactattctggttgtatatttcctagtggagttactgacaatcagacatatttttttaataacgatgatattgaaaaggtgtggtttacaggttatattgatgagaatgagttaaaagctcaaaaagtttttaaggaacaaattgataaaattgaatatccacattttacaattgaagaagttaacaagattgaagagtga
>gcc125 HNKANOMD_01599 CC1 
atggcttacacactagaagaacgagaaacgattgtccgttatgatgaaatggataactgttggtattttgagagtaatgttaggaaacacattactaaaatcatgaaaactattgatagttgtcagattttaggtcaagagaaagaagacgaccgcattatatggattcatgctaaattgacaaatcttgatgattatatggtttctccatttgttcgaaaacgagttaaacgtgaaatgactgaagaacaacgagaggaagcaagaaaaagaatggcaagattacattctaagtctgaaatatga
>gcc126 HNKANOMD_01600 CC1 
atgacaaattttcaacttcttgtaaaagaaagcaataaaagtttgactgaaataagtcaagaaacaggcattagttattcaacattaggaaattataatcaagggactagaactccaaagaaagagaatgctaaaatccttgccgactactttgatgtctccgtcccttatctattaggacttgacgacaatagacaaatactagattttgctggggaggggattgcaaaaggtatcattgaaaaaattaaaggtcgaaagacacttgatatgcttttgacctcaactccatatctggaagaaaatgtagatatcatgaatgatattattaataaaaaggttctagactcatacattgactttctgtatgaaggaaaatatcctccagcagtcattgtatttatcaaagatgttatcaagaatcgttttgatgatattccagcactagcaaacagaagcagtgataaaaatagcgagtaccattttctatgggaagcttgggaaaaagaaccaagaaaaaaagaacgaacggaacagacaaggaagaaatggaaagagcaaggtattcctatatttaaatcttggaaatag
>mdf HNKANOMD_01668 CC1 
atgaatattatagaattatttagccaaaataaagtggtgcggacatggcactctggattagtaactaatagtcgccaattagttatggggttttcaggagcaagtaaagctattgccatagcatcagcctacgagaagttatctaaaaaaattatggtagtcactgccactcaaaacgattctgataaattatcaagtgatatatcaagtttaattggagaagataacgtttatcaattttttgctgatgacgttcctgcagcagagtttattttctcttcattagataaatcaatttcacgactcagtgccttgaggtttctaaaagatccagaaaaaaacggtgttttgattactagtatcagtggtttaaggttactattaccaaatccggaagttttctcgaaaagtcaatataagtttgaaatcggtcaagaatgttatttagataaattgagtaagaacctagtcaatttaggttatcagaaagtttctcaagtatttagtcctggtgaatttagccaaagaggagatattttagatatttttgagatgacacaagaatatccttatcgcttggaattcttcggagatgaaatagatggcatcaggcagtttgatattgacactcaaaagtctcttaaacaattagagtcagtacagatttcgccagcagatgatattattttacaagatgcagatttcgagcgtgcaaagaaaaaacttgagggctatctagtaacagctagtgaggtacaacgcgcctatttgagcgaggttttatctacaactgaaaatcattttaagcactcagatattcgtcgttttctaagtatcttttatgaaaaagaatggggaatattagactatattcctgagggaactccactttttgttgatgattttcaaaaaattgtagatcgaaatgctaagttagatttagaaatagctagccttctgacggaagatttacaacaaggcaagtctcattctagtttgaactatttttcagatccttataagcaattaagacaataccaaccagcaaccttcttttcaaatttccacaaaggattaggaaatctgaaatttgataaacttcatcattttactcaatatggaatgcaagaattttttaatcaatttccattgttggtcgatgaaatcaatcgttataagaaatctggagcgacagtactgttgcaagtagattctcaaaaaggtttaaatctccttcaagaaaatttaaaagaatatgggttagatttaatcatttcagataaaaacgatatcgttccaaaggagtcacaacttattgttgggcatctttcaaatggtttttattttgcagatgagaaaattgttctgattactgaacgtgagatttatcataggcgtgttaaaaggaaaattagacgcagtaatattagtaatgcagaacgtctaaaagattataatgaactttcagttggcgattatgttgttcataatgttcatggcgtaggaaaatttttaggtattgaaacaattgagatacaaggtattcatcgtgattatctgactattcaatatcaaaatgctgatcgtatctctatccccgtagaacaaattgaacttctaacaaaatatgtctctgcagatggcaaagagcctaaaattaatacgttaaatgatggtcgcttcaaaaaagcaaaacagagagttgcaaagcaagtagaagatattgctgatgatttgttgaaactttatgcagagcgtagtcaattacaaggatttgcattttctcctgacgataatatgcaaaatgactttgataatgattttgcatatgtagagacagaggatcaattgcggtctataaaagaaattaaacaggatatggaaggtaatcgtccgatggatcgattattggttggagacgttggttttggtaagacagaggttgctatgcgtgcggctttcaaagctgtcaatgaccataaacaagttgctgttttagtcccaacaacagttctagctcagcagcattttgaaaattttaaagaacgttttagcaattatcctgttacagttgatgtacttagtcgttttcgtagcaaaaaagaacaaacagatacactaaaaagattatctaagggccaagttgatattattattggaacacatcggcttctctctcaagatgttgtattttcggatttagggttaatagttattgatgaggaacagcgatttggtgtaaagcataaagaaaagttaaaagaattaaaaacaaaagttgatgtcttaactttgacagcgaccccaatacctagaacattacatatgtcaatgcttggcattagagacttatcagtgattgaaacacctccaaccaatcgttatcctgtgcagacttacgttttggagacaaatcctggtttagttagagaagctattattcgtgagatagacagaggaggacaggttttttatgtttacaataaagttgacactattgatcagaaagtttcagaacttcaggagttagtaccagaagctagtattggttttgttcatggtcaaatgtctgaaattcaattagaaaatacattaatagactttatcaatggagattacgatgttttagttgcaacgacaataattgagacaggagtcgatatttcaaatgttaataccctctttgttgaaaatgcagatcatatgggcttgtcaaccctttatcaattaagaggccgtgtgggtagaagtaatcgcattgcttatgcttaccttatgtacagacctgataaagttttaacagaaatttctgagaaaagactagatgcaatcaaagggtttacagaattgggatctggttttaaaatagcgatgcgtgatttatctatacgtggtgcaggaaatattttaggagcttcacaaagtggttttattgattcggttggattcgagatgtattcacagcttctagagcaagcgattgccaccaaacaagggaaatcattaattcgtcaaaaaggtaatgctgaattagccttacaaattgacgcctatttaccagcagaatatatatcagatgagcgccaaaaaatagaaatatataagcgtattcgtgaattagaaactagggctgattatgaaaccttacaagatgagttaatagatcgttttggagaatatcctgatcaagttgcataccttttagaaataggacttttaaaagcttatctggaccttgcctttactgaattagtagaaagaaaaggtaatgaaataagcatcctatttgaaaaagcatctttgaagtattttttaactcaagattattttgaagcactatcaaaaactcaacttaaggctagaattagcgaaacaaatggtaagatggaagttgtttttaatatcaaacataagaaaaattatgaaattattgaagaacttctaaaatttgccgaatgttttatcgagattaagtcacgtaaaccagtagaagaataa
>gcc127 HNKANOMD_01719 CC1 
atgaaaaagagaattattgttgtgctggtcgcattgctagctattggtggtggttcagcttattatttcctaagttacgcccctcaccaagaggctgtcacaaactttaataaagctgttcagacagttaagtcaaagaataagacgctaaaaagtgagattgccaaagctgaaaagctcgttaagtcaaaccagcagccgctagatgtaaggactttagacaacctaaaagcagcagtagcaactgccaaaagtgacttaagagaaattccaaaggtagcagataaaaccgaagctatcaagaaacaaaccaagtcgcttaatcaaccaatagattattcaaaagctactcagtctttagctgatagttctttagcatatacaaatagtgttaagcaactagcccaaataaccaatcccagtcaaagttttgttgaggagcgcttaaaagagattgatacagttacaggcgttcagtcagtgacagaaagcaatgaccctaatggaaaactaaataaacaaggtggttatactgcctcaatctactttactgataaccaggtaactgaagctgtagaaggtaaggatgtgctcgataaggggaccgatgcaggaggaaatattgaggtttttaaaaccaaagaagaagcagaaaaacgtaatatatacctgagtgcatttgacagtgcaggtatgtttaatccaggttctcactatgtatttggaactgttgttattaggacatctcactatctaacagcaagccaacagaaatctttaacacaaaaaatatatgaaaaattgatagaaattaaatcaaaaaattctggttctaccaaagactccaagaagaaagaagttagcaaagataatacaaaaacaagtacacaagaacagcctgcaccttcatcaactacggacaaaagtcaggaatcacagtcaagcagtgaaacttcaaatagtggtggtagaggtggcactcggggtgtggaagattcaagtgatacatcttcatcaagtgaaatgacggaagaggaattaaattctgcaattaaggaaatccaagactcaagagattactatgcaccgaatgaatttgaaaatcaggttggtgacacaactagcagtgataatggagatagtacttatcatccatga
>xre HNKANOMD_01720 CC1 
atgaatagattgaaagaattaagagctaatcaaaaaaagactcagcaggatatgtctgagtttttgaatatgagtcgccgagggtatcagaaaatagagaatggtgaaagccaaatcaaaccagacaaagcccaagccctagcggattattttaacgtgtctgtggggtatctgttggggtatagcgatgataaaaaagacccaatgctaaccagctttgaattagctcgaaaagatgatacaggagagtattttgatttacaagacatggttactcttatggatatatctatgttgaaaaatgtagatactcgcgataagatactttcaaatttaaaagaatattatgattattatggtattcgaatgaaagaagaacacgaaataaaagacagtgagaaattcaatgcttttttagcagaatttcaagaagatacaaacgactatatcatcatgctgcttacgggtatagttaaacttcgtgatgacattcgtttcaccttattggatattctagctatggaaggtgagaaactagaaaccgttaaaaatgttgtcaaatttatatctgacaatggtgacaactaa
>gcc128 HNKANOMD_01721
ttgcttattacctcaacacaagcaaaagctatccgaagaaaacaagctgataaacaattaacttctaaatcagcaagcgctgaaattggagttacagaagtgacttatcgcaaagttcgtaatggcggagaagtaaaaaatggcatttatcaaaaagtcatggaatggcttgctgaagattactaa
>gcc129 HNKANOMD_01722
ttgagaacagaaacatggaatggatatgatatccgatttgtagagcaccaaggcgaatggtgggcagttcttgctgatatttgtcacgcgctagacttaaaaccaaaacgtgtgaaagagcgtttagttgatgaggtcgtttcaaccgaccacgtcgcagacagtttaggacgtcaacaagaaatgctaattgttaacgagtttggaatttatgacactattttttcaagtcgtaaaccagaagcaaaatcatttaagttttgggtatttgaaaccattaaacagttaagacaagcaactggtctagaaggctttgaggtctttagaatgctggataaggaacatcaaaaagaagctatggcaagattgactaatagcttagatagggtatctaagaaagacttgattaaagctaacacaatcacaaataaagccgtttccaacaagtttggatattcaaaaatggttaaaaaatcagaaatgacaccagatatgttagttgctagagaaatgattttagatgatactgtggaactcatgggaattaaagaaaagttcggattgaatatcagtgtgtctgagtcaatctacaataaaaattaa
>gcc130 HNKANOMD_01725
gtgctcaaaaatcaaaacaatatgattaagaaaaaaagaaatccgagagtactatttaaaaatgtcgcttataaactatctgaaattgaagggaaaacattaacagaaatcgcttcttttcttggatttgggaattcagaagtttgcagaagtaccctatataattggaagcgtagaaaatggctaacattcgaccttaaaaacggtcattatcgcaatgttgaagtattacatgaagttactcttgaaaagatggctaacaaggaattaaaagaacaaggactcatttataaagctagcatttactatgaacaagtggtttcaacatccgaaattatagaagacattaaaaccaaaacacaagatagaattaaagctatccacttacaacaaaaagcgctagagcgtatccctagcgagttattcgcagaattatacactaacatgaactaa
>gcc131 HNKANOMD_01726 CC1 
atgaaatatagagtagaaacaaatcctttttcaaaagatagatacactcctgaacaacgagaaatgctcaaaaaacgccaactcagcaaagataaagcggaagcctattttgctcgactatataaccatcatatcgctagggtgattattgctaatgtaatggcagagtatacgactacattcaggaaaagtgccactacttttgaagaagcatggggcgctttaggttataaacaaaccacagagattgtctttagagccgttaacggtttaccatgttcagagaaagacacaggggaattagaaacttatttaagtgaggtatccgcatga
>gcc132 HNKANOMD_01727 CC1 
atgaggagtattgaagaattaaatgaaatcgctaacgacattttagtagattatgaaggtctttgcggtcaacttatggatattctaaatgtcctagatttggctgctcaagaatatagtaaggaaacaactagtgcaattataaacacgagttgtcgcgctttgaagtgccttatttctgaccatgataagatgacacataaatacagaaaggagttgtaa
>gcc133 HNKANOMD_01728 CC1 
atgcaagaacttaactttacactaacacagacacttattttattcattgttttaggtctcatagggcttcttctaagccgttctaagccattaatagagattgacttaccagaagatacccaagcacctaaaccacgtcagaatgcaaactatggggcttatattcaagcacagaaccattattacaattag
>gcc134 HNKANOMD_01729 CC1 
atgaacgtatttagtcaagattatgaagcaaaactcttagaacaaaatctgaccgcttttaatcgcttcttagaagtataccagcaacctaaaccaagagttttagggttgatcacggctgaacaggtcaaagaggaattaaatatcaaaggtaaaaccctaaagcggtgggaaaacgctgggttaaaacgataccaaccaccactagaagacacaaggaaacattattacaaggtcagtgatattcttatctttttgggggtggatgtgtag
>gcc135 HNKANOMD_01731 CC1
ttgaaagattatcaaaataaactatcacaagccactcaacctgcttttgcccctgcattcaggacgcgaaaaggtagaggagacaaagaatatgtcattagtagcccctacaatgtcggtaaggtttttgaattctacgaaaatatcttcacaggtattaaatacaacgaatttgaaaaaactattgaaatcactaaaacactcccttggtctaaagaaaaagggctatggacgaatgaacagaccagcctttgtattgcattcattgatgataaatatcggtttacccctcgtaaagaacatatagaggtagctattaccgctttagctaaaaagaactcttaccaccccattaaacagcgtattgaaagtcaaaaatgggatggtaaagctagaggagaacgctactttattgatctattaggctgtgctgataattcctataatagagaaattgccaaagtatggctaacaggtcttatagctagaatttatctccgtaaagtaaagtttgaagtcgttcctattctcattgataaaagacaaggaactggaaaaagcactgttactaagcgcttgcttcctagctaccacaccgattcagaaatcaagtttggtaaaaatgatagtgattatcagaagatacaagccaatgccatcatcgagctaggggagctaaaaggtatgtcaaaggcagaaattgaaacggttaaaagcttcatttcctcagatagtgatacttatcgtgaaccttatgaacgtaaagccactcctcatccaaggcactgtgtctttatcgggacagctaacaaaaaatcttttcttaaggatagtggaacagaaagacgcttcttccctattgaatgtggtatcaatgacgtggaaaaacatcctatggaggtggaagaagattatttcttacagatactcgctgaagccaaagtatggtttaacaattatgaaccactaacaccatctaaagagttgatgaatcagttagctgatattcaagaagattataaagttgaagacgttgacaaagaaatcattgaccaattactgaatgagtttcaaattgttgaaggttgggatagtttatcacagtatgaacaacggcaatacgtcctaaaacagttgggagaacctttagataatgctcaaagttatagtgactacccttctgcacagacaaattgcttactccaggtcacaagtcctaaccatattgcttatctggggtttaaccaaaaaccaacgcaaggcggtaaagctcttatttctcaaaaaatacgtgaccatttagataatgatgacggctggaaaaaaggagagaatcccgcaagaaaaagactatttaaaggtggcactcccgtatcttactatgaacgagtttaa
>gcc136 HNKANOMD_01732 CC1 
atgaatcctaactatacaaatcatggcataaagaaaatgcattaccattatgatgacctgccaaacgaccagctataccgattggagcttcccaatggtcaatgcggttatgacttcatcagcaaaatcaatttcaacaccaagtctaaacctggtgattgtgattttacaagaccagaactcatacgccgtggttatcgctgggtctttgactgtggctttgctatacccgttgagaaaggagaacaaacacaatga
>gcc137 HNKANOMD_01734 CC1 
atgagaacattttcagacacaccaaaaacatttacattccactatacttttaaagactttgatactgcgcaagttgcctgtcatgccattctagggtatatgactgggagctatgagcaaccagtgattgacgcaacttatcacaatgatgatcaaggtggtcatgctaaccagttagtacttgaatatgccgaagacagaaaactaaataaggtcttcaagcgtatctgtgacagctttaaggactattacaaccaacctgaggatatgacggatgaagaacttgatgacgtagctcaagaaactgagttactaaaggaggttgaaagtactgacaagaagcgcgtggttcctttatttgacaatagccaagagaaagcggacaaacaagacatattcatggctttcatctcagaccacaaccaactcgccgaacacgtttccatgaattataaaaagatgactcaagaggatttaggagctgtacttgaatctatcagccaaggctttaattatttgtatgatatggctattgagggtgagttactggttaaataa
>gcc138 HNKANOMD_01735 CC1 
atgttagaactagctattgagagtatcattaaaccaatgaagaaacaggaaaagactagagttacaggaacaataaatgaccaatctatcaccatagacctagataacctaatcgtccattatgaggggcaagaattcttacttgaaacgataccaggaacttatggtggtaagcgctacttcttcctgtgtcctgactgtgagagacgttgtagaaagttatttaaggcttctcatgcctttgcttgtggtacttgtcagaagcttcatcaagcgacattcaatcgaagtaagacagattgtcaatactattggcaactagcctttaaagagtgtctgaaagtagattcaaaagcaaaacacaaacatggttattatagttatgatgactttcctaagcgtccaaagtacatgagaatgactaaatacttatatcattggaagagattccattactatatggataagggggacaaatactggctataa
>gcc139 HNKANOMD_01736 CC1 
atgagcaagaagaacgctattcgtaaattaaaagagtttcatagatggcaacgtatcgccaatagccttgatttaagctataacgagcgttaccagtttgatataaaatatcatcccacgcgcagagaacaccttgaaataagccgagaatgtgccttagaggagctagacgctatcaagtatgctatcaaccaactgtctaagatagactacagaaagatattgattgagtgttacttgattagtgagaaaaaaactcagcaagacatcatagcagaacttaacaaaagtcaaagttggtactacgagactaagaaaagagctttgcttgaattcgcccagagttataggaatggtgtgttaataacaacagcatag
>gcc140 HNKANOMD_01737 CC1 
atgcacgctttagaaaaaaatacgcaggtcaactttaaaaccaacagtgatttactagagaaagctaaagctattatcgcagcccaaaaccttgacatgacagctagctttaatttgtttttagaaaacattgtacaaaataaagccttaccttttgagactgacaccgataaagaacgagctgaactacttgcaggtttacgagctgaaattgctaaaagttttgacgatttagagcatgggcgggtatacaacgctagtgaagtgagggctaaccttggtatctga
>gcc141 HNKANOMD_01738
ttggtatctgataataaaacccatagccttattatccctgaaaccgtacaagaacaattacaggagataaaaagctatattgaaactacttacttttcggagcaggcaggggctaacaccgtcaacaatattctttacgggctagaacgtcttgaatttttcccagaagcaggatttaacgcagatgacagagtaggtgaaactatttatccgccacataatactcgttgtattgttttaggggactacctagctttttatcacattttagaagacagaaaagccgtttttgtatctgatattatccatagcaaacaagactatatcaaactgtttaagaaaaaataa
>acpP HNKANOMD_01770 CC1 
atgtcaagagatgaagtttttgaaaagatgctggaattattaaggcagcaacttggtgacccacagttagatatcacaccagagtcatcgttacatgatgatttagcaattgactctatcgctttaacagagtttattatcatttggaagatgtgtttcatctag
>gcc142 HNKANOMD_02007 CC1 
atgaataaaaggattttaaatagtcagttcgctgtctataaaaactggccgtcatggctattattgttatttgcttgttttatggtatacctattttttttcgttggtctaactctaggtggtgtgggaattgttctagtgtcttctgtactctataagttttcttcctatacttttttgagtttattaatttatttaataatatctatggagaattag
>gcc101 NHKDHLDJ_00482 CC10
atgtttccaaatttactatcacttatttcttatcacgagcaacaaatcgctagtcgtcgattaagtcatcacctaggtctggaacaaagtatcgttttgtacgctatggctaaagaagagactatcagcaatgaacgatgtcctcatccaaaattaataaatgttttggaaggaaaacttgaaattatccttggtgatcagaaacatatccttgaaaaagatagccttattagcctctccccacaagaaatacaccatttaagagctattgaaaatagtaaatttctccaaatagaattagactaa
>gcc102 NHKDHLDJ_00483 CC10
atgtcttatatcgaaaaaattgaagccaataaagttcttgatttaaaacaaatcgtacctattgaagaagagcaaatgcttagtaaaactttagttcaacggaaagatttaggaatgacggtcttttcattagacaaggggcaagaaattggacgccactcatctcccggagacgctatggtaaatatccttagtggacttgcgcagatcacgattgatcaagacaaatttgacgtagcagctggtgaatgtattgtaatgcctgctaacattcctcacagtctctatgctaaagaagcctttcaaatgcttcttgtcgttgtgaagcctgaggtgtaa
>gcc103 NHKDHLDJ_00485 CC10
atgaataagagaacgtttttgttattacaacaactagcacaatcaaggctagcaactttagagcaattagcaactcaatttaaaacttcaacacgtacgattcgaaaagatattgatatgattaacgattgtttgattaaagcaggagctgatttaatttattttggtaatgagggtgaagtttgctctgacaaagccaaaaatcatttgaacgatattcctaaaatgatttctctcacagactataggttatctagggaagaaaggttaattttagaatcttattttctattagttagcttgactcctataaccatcaagggcttaagtcgaaaaatgtatttgagtcgtaatactgtggttaatgatttaccttcattacgctcttttttgacgcaaaacgaattaattttgaaatcagataaacaaggtttaatcattgaaggttctgaatcgcagaagcgtttattgttgatgcatcattatatttcactaagtgataacgattttctcagagaatatctatttcctagtgaagatgacccatcgttattaatttcagtagttcgtaaagctgagaaacagaatcaggttgtttttcgcgattactcatttcaatatgttcaaacttatttgaatgttttatgttctcgttctgctaacaacttgatgattgaaacggaaggaatgtttcatttttctgcattttccttgattattagtcaatcaatattagaggatttatctcaaaaagttagatttcccttatcgcttaaggaggttgagtttttagcttttctaattggaaatttgacttttgtgaagaaatcttctccgattgatgatagttttaaaatccaatttttaactagacaatttatcaagcaaatatcaggagatattgcatatgatttgactcaggacattagtttgctagaaaatttgtctaagcatatggagacgattttttataaccaacctttacaagctcctgattcgtcattgctaaccgatatcattgaatccaataaaagcattgtcacagccattaaaaagcatttgtctatcttccatattctcaaatctaaggtatttgaacccaatgatatctattacattgctattcatatttgtggtgctgtggagcgtcagcgtttggaaatagcacattttaaagttttactggcttgtcatgcgggtatagggacatcaatgttattgaaacaacgtttaaaagagcactttaactttgatattatagatgttgttaccattcatgaagcagaggaagagcagcatcgagctgattttattataacgacggttccactccaaaagacaaataatgaaacgattgttgtctctgcttctttaacagaaacagatattatcagaatcaatacattaatgagaaaaatcagtaaggaaggcaacgtagaagaaaatccggaaaccagtcaggctttatttaaagatttgttgccaatactaaaaaaaataggttgtgagcaaaaagatttggttatgattcggcaagttataaatcgtcactgccagaaatctatgagcccatttgaggagtcaatggctcatcaggttattcaattatcagatttattaacacctaattatattgacttgcaagggaaagcgtcctcgtgggaggagtctataaggcagtcggctaggctcctacgggaagagtcattaattgaggaatcatatgtagaagctatgattgcaaatgtactttcttatggtccatatatattggttgcaaagggagtagctgttgctcatgcaggcattgatgacggtgttaatggtttgggaatgtcgctttatcgcttagataagggagtaaattttggcaatccagaattggatcccatccgttatatcatttgtttatgtgtaacagattacggtaagcatgtgactgcttttaatactctgcttaatttatttcaggatagtagtatgagagaaaagttggatagggttgatactgctaaagattgttattgtctgattaaaaaatacgaagaaaaggaaaattag
>gatB_1 NHKDHLDJ_00487 CC10
atgaaaaaattaattgtagcttgtggttcgggagttgcgacctcacaaactgttgcatctaaagtagaccgtttgttaaaagaagcaggaattagttgcgacattgaggcagtagatatgaaatctttagagcaacatttaaaaacagctgatgcttatatttcgattgttaaagccaaaaaagattatggtgttcctgtctttaacggcgttgctttcttaacaggaatgggtcaaaagcaagaattggaaaaaattatttcattcgttaaaggttga
>gatC_1 NHKDHLDJ_00488 CC10
atggatgttctacaaactgttattaattatattttagatttaggtgctgctgtttttgttccttttttaatgcttattatcggtttatgcatgaaaatgaaattccgtgatgctttcacatctgcacttattctcggaatagcttttacagggatgggaatcctggttaattacattatgactagtatgggtgccgcagcgaatgatttaacgaaacataccggtttaagtttaccagcagttgatattggatggcctggagcagcctctatcagttgggcttggccttatgcttttcttgttttcccattgcagctggctattaattttgtcatgttactcttgaatcagaccaaaacacttaatgtggatttatggaacgtttggaataagatttttactgctgtaattgtaacttattttaccaataatgttatctttggttttattgcagcagctattatcattattttagaattaaaattaggagatgtctttgctccagaagttgagcgcttaacaggtgttccaggtgtcacagtcccacattttatttgtttaattgctgtaattttgcatcctattgatgaactattgaaaaaaattcctgttttaaataaagattttgatgcagatacactaaaggaaaaaataggagtgtttggagaaaattcagttatgggagcgattatagggtttgtcttagggattgcttctggtaatgggataaaatttgcgttgaccttagctgttcaagctgcaacagccttgactttatttcctatggtttcaaaattattttctcaagcgctttccccaatttctgaggcagtgtcagattttatgagagaaaaatttgaagatcgggaagtttatattggtttggattggccaatactaggtgggcgaaatgaactttgggtggctgttatttttaccattccattcttattaataggttcaattattctaccagggaatattgttttaccatttgcagggattatcaatctttcatttgttgtaggagctctattgctcacaaatggcaatgtaatccgaatgattatccatggacttatttcgactcctttattcttatatggagcaacttatttcacaccatatatgactagacttgctaaggaaactggtactctaaagcaaaagggtctaatttcttgggcgacttttgagggcccagacattcgataccttttggctactgtttttcaaggtaaagtattatctgttattttacttatcatttggttggcattgtatgtttggctattgaaagaacgcaaaaaatataacacgaatttgattgtggaataa
>rhaD NHKDHLDJ_00489 CC10
atgacatatccagactatattaatgaacttttggaagtcacgtatgatatgtggcaacatggttgggacgaatataatggcggtaatgtgagttaccgattaaccaaagaagaaattggtactttaagacatgatttagaagataccttatttacttataatgacagtcaagaagaagtagatgttctatctgtaccagataatatgcaagaggagtaccttcttatcactgcttctggtagtcattttagaacattgaaaaatcaaccagagattgatacaggcatcataaggataacttctactggctatcaagttatagcaggctttaatagtggaaagaaaccaacaagcgaaatttttatgcatatactagcgcattctgcgagggtaagtcaaaaccctaaccaccgtgttgttattcataatcacgctactaatattgtcatttattccctattagaagaaataactagtcgacgtttaacgatagatctttggtcagttctaacagaatcaatagttgtttttcctgatggcatagcagttttaccatgggaagttccaggaacttatcaaatagggttagatacagcacacgaattaaagaaacatcggttagtcgtttgggcaaagcacggtgtcctttcaacaggagttagttatcaagattgttttgggttgattgaaacagcagacaaggcagctaatattgcacttaaacttagaagtaccagcggtaagtcaattcaagataataatatattgaccacagatgatttggaaaaagtatgccaaaagttgcaagtaaaagggcgttacttattataa
>gatA NHKDHLDJ_00490 CC10
atgctcgaagataaagtcattgtatttcaaaaatcacatttagattcttcagaagaagcattggattatgtatcccatttattgctacaatctggtgctgttaaagaaagttaccccaacgctattcaggagcgtgaaaaagcatttcccaccggtctaatgttctcagactatggtgttgcgattcctcatactgatattgagcatgttaattattcacagatggcaatagttagtcttaaaaatcctgtagtttttcagcaaatgggtaatggagaagatgttgaagttaatattatctttatgttagctttaaaggaggctcatcaacaggttgatttattgtcgcagttaattgaactttttcaaaataaagtattacttaagacattattagctctaggtaatgaaagaagtgctattgaccaggctcttggtcttttaaaagctcaaggaattgagtag
>gatC_2 NHKDHLDJ_00491 CC10
atgttggatattttgcagaaattcgttaatttaggagcaatagtcgttttgccaatactgatatttatctttggtattttactgggaacgaaacctagaaaagcatttatttctggggtgactgttggtattggttttgtaggattaaatatggttgttgatttactaggtaatagtttaggtcccgcagcacaagctatggttaaacgatttggcctacatttaacaacgattgatgtcggatggccagcagcctcagcaatttcttatggaacccttttaggaagcttagccattccgattggtgttggtattaaccttttactcctatttttaggaatgactaaaacattaatggtagatatgtggaatttttggcatgcagcttttgtcgcctcgcttgtttacgcagtaactcataattttgctctaggtttatatgccacagttgtttatatggttatgatttatcttctaggtgatattattgcgcctatgatcaaaacattttatggcttccctaacattacttttccgcatggaacctcggctccaggggtaatatttgctattcctttgaactggttgtttgaccgcatcccaggtttcaataaaatagatgccaaacctgagactattcagaagcggtttggagtttttggtgatacaacagtaatggggttaatcattggtattgttatgggacttctggctaattataatgtcactaatactcttcagctaggtattaagacagcagcagtcatggttttaatgccacgaatggttgcccttttaatggaaggattaacgcctatttcagagtcagcaaatacttttgttcaaaaacgttttcctggtcgtgaggtcaatattggaatggattcagcgttatcagttggacatcctgctgttttatctagttctttaattttgattccgataactattttattatcagtcattttacctggtaatacgaccattccttttggcgatttagcaaccatcccatttgctgtttgtttgatggcagcagtatttggtggaaatattatacgtacggtcgtaggaggtactatctacatggcagtgattatgtatatcacttcatgggttgctcctttagtgacattatctgcaaaagcagctaattttgatcttagtggtcattcacgaatcacagctctagtagaaggtggtttatggccaacgtggttatttgtatttgcagccaagacactaccgtggctgatactaactcttattttgatcattagtttatctgttatgtattatctcaataaggttaaaaaagaaggagaaatttaa
>gatB_2 NHKDHLDJ_00492 CC10
atgaaaaaattattgattatgtgtggctcagggattgcaacgtcaacagttgtggttggaaaagtaaaaacatggctcgaagaaaatcactatcaggatcaagtgcgtatttaccaatcaaaaatcgctgaagaaatcaaccatattgatgattatgatatcgttatcagtacgacagttgttccagataatgtccaagataaagttattatgggtttaccgctattaactggtatgggggtcgatgctgtttggtcagaacttgaagcacaaattaaggattaa
>soxS NHKDHLDJ_00493 CC10
atgaatcacaaagagctccatttattcaataatctctcttatattgatttatatcctattcaatttgggaaagaggcatgtgctcctctccattcttttggaccctcattaaaagagcattatcttttccactatatcgtatcaggtcgaggtaccttttataataccgaagaagaaaccgctcacaaattggaggcggggcaaggttttctcattcctcctcacttagtttgtagttacgaggctgacaaggctgacccctggacctatatctggattgaatttgatggtctaaaaagtgattattttctaaagcaagctggtttagaccataaacacttgatcttctcgcaagaaaagaattcttttgatagtccagtctacacagaagctattaatatcttagcaagtcataaccagcgaagtgcaaaagtcattgcgcatctctatctttttatagatgccctaattagtcagtctattaaccataaagttattcctcataatgaaacaaaggatttctatatccgtgaagccattaacttcattgaacgtaattttcaatttcctattactgttgaggaaatagccaaatcctgtaatttaaataggcattacttttgtcgtctcttccgagaacaaaccaatagctcgcctcaacaatttttaattcagtatcgcttgagtaaggcatgcgctttgctaaaaaaccgtaatctgaacctcagtgatatagccgaacagatcggctactctaaccaatttaatttctctgctgctttcaaacgtcagtatggaatatctcctagacagtggcgtaaaactctttag
>yesO NHKDHLDJ_00494 CC10
atgaaaaaaatgggttactatatgggattagcagcggcttgccttgcactattagctggatgttctaataacagtaataaagaatccaaagcgtctgataataaatcaggaacaacagagatatcatatgctatttgggattctgctcaagagcctggaattagaaagatagctgataaatttgaagaaaaaaatcctaaaattaaggtgaaaattcaagtggtttcttgggatgcttattggacaatgcttgaggcaggagcaacaggtggatcattgccagatactttctggatgcactctaatgaaatttatcgttatggtgcaaataagatgcttttgtcacttgatgattacattaaaaagagtaaagaagttaagctcagcaattatccaaaagggttaactaaaatctataatatcaaaggtgagcaatacgcaataccaaaagattacgataccattggtttgtggtataacaaaaaaatgtttgatgcagcgggggtttcatatccagatgagacatgggattggaacaaattaaaagaagctgctaaaaaactaactaagcctgatggtagtcaatacggctttttagcaccgcttcacaatcaagaaggctactataattttgtttatcaaaatggtggtaccattattacaaaggacaaaaaatcaggatacgatgaccctaaaacagtcgaagccttgaaatactatttaagttttgttaaagagaatttatcaccaaaggtgacagaggataaaaaacgtgctgaagtgatgcaaaatggacaagcagccatgggctacttcggctcatggaacctcaattcttttgcttcaaatgattatatgaaagaaaacttcgatgttgcagttctaccaaaagcaaatgatggtaaacgttcaacgattttcaatggtttgggtaatgctatttctgccaaaacaaaacatccacaagccgcttggaaatgggttgaatacttaagttcaaaagaagcccaagatatgcaagccaaacttggtgtggcaatctctgcttataagggttcagacaaggtttgggtggattctaataagacttttgctataaaacatttcgttgaaatgattgattatgcacaaattcgaccatattcaaatgctacaactaagtgggaagataaagtctatgaagaattaaaacctgcatacttaggcaaagaatcactagaaaaagccgttaagaaaattactaaaacaatgaatcgagcgcttgagcgggaaaaataa
>lacF NHKDHLDJ_00495 CC10
atgaaaaataagaaaaaatggaatgagtatttgtgggggtgggcattggttgctcctacgattattggtttaatggtcttaaacattattcctatttttcaaacgttaaagatgagtttttttaagagtggtgattttggacagaatgatatttttgtaggacttgataattataagaggttaattgaggatgaacaagtttggcaagccacatggaatacttttaaatatactctcttagtagttcccttaactgttattttggcgctagttttagcaacgcttctcaactcaaagattaaaggtaaacatgtttatcgtacaatctttttcctacctatggttgctgctccagcagcggtcactatggtttggaaatggctttataatacagattttggcttaataaactttcttttacgtaaaataggattaaatggtttgaattggattgaggaccctaatattgccctatactccatcgctttaattggtatttggagcactgtaggttatagtatgattttgatcttagctggcttacaagaaattccaaaagatttttacgaatccgctacgattgatggtgccagcgctgttaaacaatttttctctataacgctacctttaatctcccctactctattctttgtggtagttactagtattattcaagcaatgcaagtttttgatgctatttacctaatggagtctgttacaagtccggcctataataagactgtttcgttggtctacctcttttacaacaattcttttaaatatgccgaccaaggttacggatccactatcgtaatgttattacttgttattattttgattattaccttaatccaaatgaaggtacagaaaaaatgggtatattatagttag
>araQ NHKDHLDJ_00496 CC10
atgtacaaaacaaaaaagaagtttccttatttgtgggcacatgtgtttttgatttttgtagctctaggaatgatcattccttttatttggatggtcctaacttcctttaagaccattacagaatcaacacaactaaatccatttcatttttttccaagtaaatggcaagtgtccaattacactgaagtaatcagaacaaacaattttcccattctttatttcaatactattatgatgatgttatggcgtatcgttagttcagtattatttagtgctatggcagcatatgcatttgctcgtcttaaatttcccggaagaaaccttttatttggattagtcctatttcaaatgatggttcctccacaattatttgttatcccacaatatctaatggttaatcaactaaatatgcgaaatacgattttcgcgttggtgtttccggggttggttagtgcctttggtaccttcttacttcgtcagttctttatcgggctaccagatgagttagaagaggctgctaaactagatggttgtaatatcgggcagactttctttaacattatgcttcctctagcaaaaccaggtttaatcgctttaggaattttcacagctctatttgcctttaaagaccttttgtggcctttaattatcaattctgaatcagatgcagctactctttcaagtgcattatcaaaaatacaaggagcttatgctgttaattatccacaactaatggcagcaagtgtacttgctatatggccaatggtagttctttatattatatttcagaaacagtttatccaaggaatttcaacttccggtgggaagttatag
>gcc104 NHKDHLDJ_00497 CC10
atgccaattaattttcgtgaaaaagaaaaagaatttcatctctataatgacagcctcagttatgttatttgtgtcttgccaaatgggcatattggaaatctttattatgggaaacgattatcagaaaatatgtcctatgcttatttattagaaaataaatatcgaccacttacagcctatgtctatgaagatgatgattgtttttcgttacaacatacgcgtcaagaatatgcttcttatggcagtggagatatgattttaccagcttttgaaattagtcatgaagatggtagtcatttatcacattttgttttttatgattatgctatttcaaaggggaagcctcaattatctggtttacctaatacctatgtagaatctgatgaggaagcaactagtctggagctttatttaaaggatcataatagtgaaacagaactttgtttaacttataccatctatgagagtagagctgttatcacaagaaatgctaaatttacccaaagaggcgaaaaagagctttgtttaaaaagagcccttagcctttgcctagacttacctgataaggattatgaatggcttcatttagatggtgcttggggaagggaacgttacctacaaagttcgctattacatcaagggagccaatcaatttacagtttaaagggtgctagtagtgccgaacataatccttttatagctttaaaaagacccgatgcaaatgagcatgagggagaagtaatgggcttttccttagtatatagtggaaattttttagcacaggttgatgtgacaccatttcatcaaactagagttagtatggggattcatccgttaggatttgaatggtatttaaagtcaggagaaagtttccaaacccctgaggttgttatggtttacagtcatttaggattgaatggcatgagtcaaatctatcacgacttatttagccaacgtttggctagaggagaatggcgtgatagagaacggcctattcttcttaataattgggaagctatgacatttaattttaatgaaaattccattttaagcttagctgaagtagctgctaagcttggtgtagaactttttgttatggatgatggctggtttggtcaaaggaataatgagaaggctggccttggagattggcgtgtgaatcaaaaaaaacttcccaatggtttacttggtattagtcagagaatccatcagttagggatgttatttggtttgtggattgaaccagagatggtcaacaaagatagcgatctctaccgagaacatcctgattggattttacatcatcctaagcattcacaatctcaaggacgccaccagtatacactagatttgtctcgggaagaggtatatcaaaatatttatcaacagttacatgatctgttagctaatcatggtattgactatataaaatgggacatgaatcgttatatgacggaggcttacagctatcatgcgactaaagagcatcaaggagcaatctttcatcggtatatcctaaacctttaccgactatatgagacgttaaccagtgagtttccacatattctatttgagtcatgctctagtggtggagcaaggtttgatccaggaatgctttattatgctccgcaaacatggactagcgatgatacggatgcttatgaacgtctaaaaattcagtatggtacaagtctggtttatcctcttataactatgggaaatcatgtttcggaggttccaaatcaacaactcttacgtaccacaccgctttctacaagagctaatgtagcttattttggaagttttggatatgagattgacttaatgcttcttgaagaagaggaattagagctaatcaaaaaagagattgatttttacaaaaattatcggagagtcttccaatttggtaattttacgcgtctaattaatccgtttgaaactgatgatgctgcttggcaagtcatctcagaagatggacatcatgtttttgtaggtctctatttaggtttgctaaaactaaatggtccttcttatcatcgtttacacttaaaaggtttagaagcagaagcaagttatcgtttaaataatcaagtctatctaggaagtgccttgatgaatgctggcttagttatcaacgaaaaagacttcacagagggctataaagattttgcatcagctatataccatttagaaaagatgtaa
>galK NHKDHLDJ_00498 CC10
atgactgaaaaagaaatacagacagcttttgcaaatgtttttcataatgaggcagagagttttttcttctcaccaggacgtatcaatttaattggagaacatactgattataatggagggcatgtctttccagctgctataacattaggaacatacggagctgccaggaaaagaaatgatcaattattacgcttttactcaagtaactttgaagacattggtgtgattgaagtcaatttgaataatcttgtttacaataaagctgataattgggctaattatgctaaaggtgttcttaagtttttacaagaagcaggacatactatcgataccgggatggatatttacgtttctggcaatatccctaacggttcaggtttatcttcatctgcttcgcttgaattattgattggcattatggcagaagagatttttaatcttaaattggatcgtcttgatttagtaaaaatcggcaagcagacagaaaataaatttattggtgttaattctggtatcatggatcagtttgctattggaatgggagctgataaacaggccatctatcttgataccaacagtttagcatacgatttagttccgcttgaactgggagacaatattgtagttatcatgaataccaataaacgtagagaattagcagattctaagtataatgagcgccgagcagaatgtgaaaaagcagtggaagaattacagattgctcttgacattaaaactttgggagacttagatgaagcgacatttgatgagtattcttatttgataaaagatgctaatcgtctcaaacgagcccggcatgcggtatctgaaaatcaacgcactttaaaggcaaaagaagctcttatatcaggagatttattacgatttggacgactaatcaatgcttctcatgtttcgttagaacatgactatgaagtgactggaatagagttggacacactagttcatactgcgtgggagcaagatggcgtgcttggagctcgaatgactggagcaggttttggcggttgtgctattgctatcgtagctaaagataatgtaaaacaatttacagcaaatgtcggtaaaatctatagtgaaattattggttattcacctagtttttatattgcagaaattgccggaggtagccatattcttacttgtaaataa
>galT NHKDHLDJ_00500
ttgagtaaagcaaatgattatatcaaagttaaagctaatgctaaaaacatctattatcaagtgactacagattatgggaatttagaaattaccatcaacctctcgaagcctgaaaaagaccctaaagctattgcagaagctaagctttctaaagaatgtcattacccaaagtgtcaactttgtttagagaatgaaggttatcaaggtcgtattgattatcctgcacgtactaaccatcgtgttattcgatatgagataaataaagaaatctggggattccaatattcaccttacgcttactttaatgagcactgtattttcttttatggaaaacaccagcctatgaagattagttctaagacatttgagcgtctcttagatattgtcgataggtttcctggatattttgcaggatcaaatgctgaccttcctattgtcggtggctctattttaacccatgagcattatcaaggaggtcgccacacatttccaatggaagtagcagagatagaggaagaccttactttcaaaggttttaaaaaagtaagagcaggtattgtaaagtggccaatatcagttatacgcttgcgaagtgaaaatcagcaacaattaatcgctttagcaacaaagattctagagaattggcagaattattcagatgagtctgttcatattttatctgagagttcaggtattccacaccatacaattacacctattgctcgaaaaaaaggtaatagtttcgagttagatttggccttacgtgataatcaaacatcaacagaatttccagatggtatgtatcatccacaccctgatgttcaacatattaagaaagaaaatattggcttaatagaagtcatgggattagcgattttgccgccgcgtctcaaggaagaacttggtttagtcgaaaggtatcttttaggggaagttaacgaggttgcctcctatcaccaaaagtgggcagataatttaaaattagtaagtgagattacctcaggaaatgttgaacagattgtcaaagatgctgtaggtaaagtgttttcccgtgtacttgaggatgcaggagtattcaaacgaactccagaaggtaaagcggcttttaggagatttgtggagagcgtaggagtcataaagggagaataa
>galE NHKDHLDJ_00501 CC10
atggcaattttagtcttaggtggtgcaggttatatcgggtctcatatggtagattacttactgacaaagacggatgagacagttgttgttgtagataatttagtgaccggacatagagaagcaatacacttagaagcgattttctacaagggagatttagcggataagacttttatgagacaggtatttgtagaaaatcctagtattgacactgtaattcactttgcagcctattctctggtagcagaatctatggagcagcctttaaaatattttaataataatacagcaggcatgattaatctcttagaagttatgactgaatttgctataaaatttatcgtattttcttcaactgcagcaacttatggtattccaaacgacataccaattaaagaaataacgcctcaacgtcccattaacccatatggtgaaagtaagttgatgatggaaactattatgaagtgggctgatgctgcttatggggttaaatttgttcctttgcgctattttaatgttgcaggagcaaaaccggatggttcaattggtgaagatcataaacctgagactcaccttttaccaatcattcttcaagtagcacaaggaaaacgcgagaaggttatgatttacggtgatgattatcaaacatcagatggaaccaatattcgtgactacgttcatccatttgatatagccgctgctcacttactagcggttgattatcttcgtaaaggcaatccttcaactgcgtttaatttaggttcctctataggattctctaatttccaaattttagaagtagctcgcagagtgactggtaaagacattcctgttgaagtgacaaaacgtcgtattggggatccagatatccttatagccgattctagcaaagcccgtgacattttgggttggcagccagagtttgatgatattgaaaagataatctcttcagcatgggcttggcattcgagtcacccagatggctataaatcctaa
>galM NHKDHLDJ_00502 CC10
atgactattattaagaaaaacttcggagagaagctggcattcctctacgaattaaaaaataaaaatggaatgaaggtcactttgacgaattttggtgcacgtatagttgatatcttcattccgattgatgaacacttgcgtaatattagtttatcggctacttctgttgaagattattatcaaaaagatatttatgtgggggcaacggtggcccctgtggcaggtagaatttctggagctaaaacccatatcaaaggaaaatgttatcattttactgaaaatgaacctaataggacattacatagtggtgttgatacatctgtagaacagtattggtctacagaaatagaagataaagagaataaaattatcttttctctctttcttccggatggtaaaaatggctttcctgggaatgtgactgtgatagctacttatcagttgacagaagaaaatgaactcaaggtcaactatcaagcacaatctgattgtgataccatttttaacccaacaaatcatgtatattttaatttaacaggggattttcaaaaatccgttgctagccatcagttaaagatttcaagccaagagtttgtgccactagggaaagaccatttacctactggtgaaatactgactgtggaaggtacagactttgattttagagaatttgcccttttttcaaaaggtctaaatcgcttttctttccaaacgagattagtaaacggatttgatcatccgtggcttttagaagtaggcaataatgccgttgaggtagttagtcctgataataaaataagcttaataatgaaaaccaatcaaccagctgttgttatttacacctataatcatggtccaacagcactagcagcttgtcatggagcttttagtttagaatgccaatctcttcctaatgcttgtaatctagaaaacttaggatcaattttgctcgaaaaagggaaggtatttgatagccacttttcttatcgttttgtgttttaa
>csd2 NHKDHLDJ_00512 CC10
atgttggaacacaaaattgattttatagtgacctttgaagtgaaagaagcaaatgcaaatggtgatccattaaacggaaacatgcctcgtacagatgctaaaggatacggtgtaatgagtgatgtctccattaaacggaagattcgtaatcgtttgcaagatatggggaaacctatttttgtgcaagctaatgagcgtattgaagacgactttcgttcactggaaaaacgcttttcgcaacattttacagctaagacacctgacaaagaaattgaagaaaaagcaaatgcattatggtttgatgttcgtgcttttggacaagtttttacttatctgaaaaaatcaattggggtgcgcggaccgatttcaatcagtatggcaaagtccttggagccaattgtcatttctagccttcaaattacacgtagtaccaatggtatggaagctaagaataatagtggccgctcttctgatactatggggacaaaacattttgtagattatggtatttatgtgcttaaaggttctatcaatgcttattttgctgaaaagactggtttttctcaggaagatgctgaggctattaaagaagttttggttagcttatttgaaaatgatgcatcgtctgcacgtccagaaggttctatgcgagttcgcgaagtcttttggtttactcattcaagcaaattgggaaatgtttcaagtgcgcgtgtctttgacttgttagagtataatcaatcaatagaagaaaaaagcacttatgacgcttatcaaattcatctaaatcaagaaaaactagctaaatatgaagcgaaaggtttaacggttaaaatcctagaagggctataa
>cas4 NHKDHLDJ_00513 CC10
atggtctatgccgaagatgattatttgatgttatcaggtattcaacatttccaattttgtaaacgtcaatgggcattgattcatattgagcaacaatggcttgataatgaagcgacagcgcatgggcagattctacatactaaagcagataacccttacattaaagaaaagcgaaaagattttttggtctcacgtgctatgcacgtgtcatcaaaaattctcggtctatatggtattcttgatgttgttgaattttataaagatgaaaatggcttttctttaaagggaaaacgagggaagtggcttccttgtattgttgaatataagcgaggtaaaccgaaaaaagatagacgagatattgttcaactagtagcacagacaatttgtttagaggagacttttgggtgctatatcgagaaaggctgtctttattatcacagcgtgaatcaaaagaaaactattgaaattactgaggaactacgccaagaagttttggatttggctgaacaaatacatttttattatgataataaaatcataggtaaagctgagtattttaaaaattgtcctctttgttctttggtagatatttgtaaaccacggctgagcaagaaaacacgtaacgtagacaattacattagacagtctttggtaaatgaggatagtttatga
>cas2 NHKDHLDJ_00515 CC10
atgatggttttagtaacctatgatgtcaatacgaagactgtagcaggtaggagacgccttcgtcacgtcgcaaaactttgtgttgattatggtcaacgtgtacaaaattctgtttttgagtgttcagtgactccagctgagtttgtggagataaaaaacgagttgctgacaatcatcgaccagaaatcagatagtatccgattttatttacttggtaaaaattggcaaaatcgtgtggaaactattggcaaaaatgatagttatgatcctgatataggggtattacttctataa
>gcc105 NHKDHLDJ_01859 CC10
atgccaagaaaagtaaacaaagtaatttatgttctattagctctgtttttaggtgaatttggcttacataaattttatgccggtaaaacaggaacaggaatcctataccttattttctgttggacatttatccctggattcattggagttgttgaaggaatcttagcaatcctaaaaccagccgatcaagatggaaatttctatatataa
>gcc106 LFCBOEOG_00099 CC10
atgatatcaatttttccttttgaattaaaaaaacttctacaacgtaaggcagcattgggggcttttattatcttccttcttgctatttttggtctattttaccagcatttttttgttgggcaaattagtggctattctgcagataaaatacatggtcgagaagcggttgcaattaatcgtagaatagctgaaaaatattcaggggatttatctgaagaacgagtaacaaatattattaaaaactatgttaatccgccagcaggacgcccccctatatttgatgtttttagttattatgtggcagacacttttgatcgtgattttttaatttactataaccaattgaaagatgataaaacaattgattttaataaaataaatattaaagatcaaaaacagttgggttctgcgctaccactaaaacaactaaagctaggtaactttgctccttggaatcaactttttgaagtaagtaatagtacttatattttaattgtcttatttactctattcttatcagctcctcttttttcaggagatagggctaagaagattaatcctatactactgacgactcggtatggacgtggtcagttgacctgggctaagttagctagtacaatgaccatcggtatttccacatttatcctagcatatgccctcattctgacggtatttgcagattattttggttttagtggttgggagacaagtgttcaactgaatttatactggacatcacctttggctaatattatgggatttcctgtacctatgacaatatcaactgcttttgttcatattattgtcttacaatttgttggactcctttttatagccagtcttaatttctttatattaagtatcacaaattcgccattaacatcttttgctgtttcaacgcttgccttttttgctcctagctttttaatggctatgtttaataaaggtgtgataaacaagttattaactattttctcagtatcaacgacagacacttcagctttacttttaaaattatcacgtaatggtagtcatggctttttctttgatagtttttctgctaatgaaatctgtctgattagtctacgtatgttaattgcagtgttattgatagcttatacctatcgtttaatgcgacgaagaagtttatag
>galK_2 ECILIIPP_00518 CC10
gtgattgaagtcaatttgaataatcttgtttacaataaagctgataattgggctaattatgctaaaggtgttcttaagtttttacaagaagcaggacatactatcgataccgggatggatatttacgtttctggcaatatccctaacggttcaggtttatcttcatctgcttcgcttgaattattgattggcattatggcagaagagatttttaatcttaaattggatcgtcttgatttagtaaaaatcggcaagcagacagaaaataaatttattggtgttaattctggtatcatggatcagtttgctattggaatgggagctgataaacaggccatctatcttgataccaacagtttagcatacgatttagttccgcttgaactgggagacaatattgtagttatcatgaataccaataaacgtagagaattagcagattctaagtataatgagcgccgagcagaatgtgaaaaagcagtggaagaattacagattgctcttgacattaaaactttgggagacttagatgaagcgacatttgatgagtattcttatttgataaaagatgctaatcgtctcaaacgagcccggcatgcggtatctgaaaatcaacgcactttaaaggcaaaagaagctcttatatcaggagatttattacgatttggacgactaatcaatgcttctcatgtttcgttagaacatgactatgaagtgactggaatagagttggacacactagttcatactgcgtgggagcaagatggcgtgcttggagctcgaatgactggagcaggttttggcggttgtgctattgctatcgtagctaaagataatgtaaaacaatttacagcaaatgtcggtaaaatctatagtgaaattattggttattcacctagtttttatattgcagaaattgccggaggtagccatattcttacttgtaaataa
>gcc107 EJAOCGEC_00163 CC10
atgaagcattatcacatgttgaaggtggccttggtcatagatgggtatacagtaagaaccggtaaacatacttatacaagtgcagggcatctttctgaaaagactgctgcagcaaatgcaagaaatcgtatgggcctttaccctggaagcgtttgtcgtgtctatcatgtataa
>ydfK EJAOCGEC_00222 CC10
atggttggtttaggaacagttatcaatgttattcttattatagttggaggctttgtaggtttatttttgaaaaattttttgaaagaatcacttcaaaagagccttatgcaagccatgggagttgcagttttatttatttcgatatcaggtgttttggagaaaatgatgttagtcgaaaagtcacatctcatctctaatcatacaaatatgatgattattactcttgctctaggtacggtacttggagagttgctatcactagattcgtatattgataaatttgggaactatcttaagcaaaaaacaggaagtggtaacgatattaaatttgtggaggcattcgtcacctcaacttgtaccgtttgtattggagcaatggccgttgttggtagcattcaagatggtatagcagcagatcattcgattttatttgctaagggaatgttagacatgattattattgcaattatgacagtgtctttagggaaaggagctctattttctgcacttcctgtcgctttactacaaggtagccttacgattgttgcttttttcatggggagtctacttaatccatcatctttagattaccttaacttagtaggaaatatgcttatattctgtgtcggtgttaatttactctttaacctaaatattaaagttatcaatatgttgccagcaattattttagctatattatggggaagttttatataa
>phoB EJAOCGEC_00356 CC10
atgaacattttagttgtagatgatgaggatatgattagagagggagtagctgcttttttgagagaagaaggctatcatgttattctagcaaaggatgggcaggaggctttggagaaatttcatgagttccctattcatctgatggtcttggatttgatgttaccgaagcggagtggatttgaggtgttaaaagaaattaatggaaatcatgatattcctgtaatcgtcttaagtgcgctcggagatgaggaaactcagatgcaggtatttgacctttatgctgatgaccatgtgacaaaaccattttcactggtgctcctagtcaagcgtattcaagccctgcttaggcgttactatgttgtggaggatatttggcattatcaagatgtggcagtggatttcacatcctaccaagctcgagtcaagaacgaggaggttgcaattaagccgaaagaattgttggttttaaaatgtttgatccaacataagaaccaggtcttgagtagagagcagatactcgagtctatctcaaatgattttgcagatttgcctcttgatagagtagttgatgtttacattcgaaatcttcgtaagaagttggatctggattgcattgtaacagtgaaaaatgccggatataaaattagcttatga
>baeS EJAOCGEC_00357 CC10
atgataaaaaatcctaaattattaaccaaatcatttttaagaagtttttcgcttttaggtgcaattgctttggtcatccacattgccatctatctgatctttcctttttattacattcagcaagagggtgagaagtttaatgagagtgcgactattatgagcaggtacttagaaggcaaaaattttcatgaactgcctagtttgctggagtcctattcgaaatctcttcgcatctctgcccatttgaaagatgacgtactggataagagaatttcccttgtgcacgacttggaaataaaggaaggcagtcccactaactatatcgtaacgattgaccgtcagattacgacagctgatggtaaaaaggtaaccattcaatttattcaaggtgtggatatttataaagaggcaacacggattatgcttctctatctcccgtatacctttttagcaacgcttgtatttgcctttctcttttcctacttctatacgaaacgtttattggagcctctcttttatatctcaaaagttacaggtaagatgcaggagttggatcatgatattcgctttgatgaaacgcgaaaggatgaagttggggaagttggaaagcaaatcaatgatgtgtatgaaaacttgctgacagtcattgatgaatctgagagaagaaatgaacggattgtcaggttgcaaaagcagaaagtttcttttgttcgtggagcgtcacatgagttgaaaacccctttagccagtcttcgaattattctagagaatatgcagtacaatattggggattataaagaccaccctaagtatatagcaaagagtattgatcaaattgaccaaatgagccacctgctcgaagaagttttggagtcctctaagtttcaagagtggacagagtgtagcgagaccttgatagtccagactattttgacggatgttttatctcgctatcaggaattagcacgctcaagaggaatagaaattgaaaatcaattgacagatgctactagggtcgtcatgagtctcaaggcattggataaggttttgacaaacctgattagtaatgcgattaaatattcaaataaaaatgggcgcgtaatcctatccgagcaagatggctatctttctatcaaaaatacctgccaacctcttaatcaagaagagttgaatcatttgtttgatattttttaccactctcaagttgtcacagacaagtctgaggggtctggtttgggactctatatcgtgaataacatcctagaaagttatcaaatgtcctatagttttctcccttatgaacaaggaatggtatttaaaatttgcttgcaagcagattag
>gcc108 EJAOCGEC_00358 CC10
atggtattagcaattattttagtaacattccttattcgattgatttttttaaagcgttcgatagaaaatgagaaacgaatccttagcaacggtgggcaagaatttggggttgagaatacaaaacgattgacgttggcgcatattattttttatctctcttgcttcgttgaagcaatggtgcacaagacaaattttgatggcatgagcatggttggtttagtcttgcttattttttctatgctgatgttgatgttggtgattcacttgttgggagatatttggacagtaaagcttatgcttgtcaataatcacaaatttgtagatcacttcctttttaggactgtaaagcatcctaattactttttaaatatattaccagaactagttggtttggccctggtgagtcatgcttatgtgacattcatctttatttttcctgtctatgcggttattctttatcaaagaatagcagaggaagaaaaattattgcaggaagttattattccgaatggaagaatgaaaggttaa
>gcc109 EJAOCGEC_00359 CC10
atgtttaaatctaattatgaaagaaaaatgcgttattccattcgtaaatttagtgtaggagtagctagtgtagcggtagctagtttgttcatgggaagcgttgctcatgcaagtgagcttgtaaaggacgatagtgtgaagactaccgaggttgcagctaagccctatccaagtatggctcaaacagatcaaggaaataattcatcatcctcggaacttgagacaacaaagatggaaattcctacaacagacataaaaaaagctgttgaaccggtcgagaaaacagctggggaaacatctgccactgatactggaaaacgagagaaacaattacaacaatggaaaaataatctaaaaaatgatgtggataacacaattctatctcatgaacagaaaaatgagtttaaaacaaaaattgatgaaacaaatgattctgatgcattattagaattagaaaatcaatttaacgaaactaatagactgttacacatcaaacaacatgaagaagttgagaaagataagaaagctaagcaacagaaaactctgaaacagtcagatacgaaagtagatctaagcaatattgacaaagagcttaatcatcaaaaaagtcaagttgaaaaaatggcagagcaaaagggaatcacaaatgaagataaagattctatgctgaaaaaaatcgaagatattcgtaaacaagctcaacaagcagataaaaaagaagatgccgaagtaaaggttcgtgaagaactaggtaaactctttagttcaactaaagctggtctggatcaagaaattcaagagcatgtgaagaaagaaacgagtagtgaggaaaatactcagaaagttgatgaacactatgctaatagccttcagaaccttgctcaaaaatctcttgaagaactagataaggcaactaccaatgaacaagctacacaagttaaaaatcaattcttagaaaacgctcaaaagctcaaagaaatacaacctcttatcaaagaaacgaatgtgaaattgtataaggctatgagtgagagcttggagcaggttgagaaggaattaaaacataattcggaagctaatttagaagatttggttgcgaaatctaaagaaatcgtaagagaatacgaaggaaaacttaatcaatctaaaaatcttccagaattaaagcaactagaagaggaagctcattcgaagttgaaacaagttgtggaggattttagaaaaaaatttaaaacgtcagagcaagtgacaccaaaaaaacgtgtcaaacgagatttagctgctaatgaaaataatcaacaaaagattgagttaacagtttcaccagagaatatcactgtatatgaaggtgaagacgtgaaatttacagtcacagctaaaagtgattcgaagacgacgttggacttcagtgatcttttaacaaaatataatccgtctgtatcagatagaattagtacaaattataagactaacacggataatcataagattgccgaaatcactatcaagaatttgaagctaaatgaaagtcaaacagtgactctaaaagctaaagatgattctggcaatgtagttgaaaaaacattcactattacagtgcaaaagaaagaggagaaacaagttcctaaaacaccagagcagaaagattctaaaacggaagaaaaggttcctcaagaaccaaaatcaaatgacaagaatcaattacaagagttgattaaatcagctcaacaagaactggaaaagttagaaaaagcaataaaagaattaatggagcaaccagagattccatccaatccagagtatggtattcaaaaatctatttgggagtcacaaaaagagcctatccaggaagccataacaagttttaagaagattattggtgattcatcttcaaaatactacacagagcactattttaacaaatataaatctgattttatgaattatcaacttcatgcacaaatggagatgctgactagaaaagtggttcagtatatgaacaaatatcctgataatgcagaaattaaaaagatatttgagtcagatatgaagagaacgaaagaagataattacggaagtttagaaaatgatgctttgaaaggctattttgagaaatatttccttacaccatttaataaaattaagcagattgtagatgatttggataaaaaagtagaacaagatcagccagcaccaattccggaaaattcagaaatggatcaggctaaggaaaaggctaagattgctgtatcgaagtatatgagtaaggttttagatggagttcatcaacatctgcagaagaaaaatcacagtaaaattgttgatctttttaaggaacttgaagcgattaaacaacaaactatttttgatattgacaatgcaaagactgaagtagagattgataacttagtacacgatgcattctcaaaaatgaatgctactgttgctaaatttcaaaaaggtctagagacaaatacgccagaaactccagatacaccgaagattccagagctacctcaagccccagatacaccgcaggctccagacacaccgcatgttccggaatcaccaaaggccccagaagcaccgcgtgttccggaatcaccaaagactccagaagcaccgcatgttccggaatcaccaaaggccccagaagcaccgcgtgttccggaatcaccaaagactccagaagcaccgcatgttccggaatcaccaaagactccagaagcaccaaagattccggaaccccctaagactccagacgtccctaagcttccagacgtccctaagcttccagatgcaccgaagttaccagatgggttaaataaagttggacaagcagtatttacatcaactgatggaaatactaaggttacggttgtatttgataaacctacagatgctgataagttacatctcaaggaagtaacgacgaaagagttggctgataaaattgctcataaaacaggaggaggaacagttcgtgtgtttgacttatctctttctaaaggaggcaaggaaacacatgtcaatggagaacgaactgttcggctcgcgcttgggcagactggctcagatgttcacgtctatcacgtaaaggaaaatggcgaccttgagcgtattccttctaaagttgaaaatgggcaagttgtttttaaaacgaaccacttcagtttgtttgcgattaagacactttctaaggatcaaaatgttactccaccgaagcagactaaaccttctacccaaggcagtcaagtagagattgcagagagtcaaactggaaaattccagagtaaagcagctaatcataaagcactggctactggaaatgaaacagtggcaaaaggaaatcctacatcaacaacggaaaagaaattgccatatacaggagtggcatctaatctagttcttgaaattatgggtctccttggtttgattggaacttcattcatcgcaatgaaaagaagaaaatcatga
>gcc1010 EJAOCGEC_00360 CC10
atgtccactaatcattctaccaaaaaatcgttatactcacacctttcagcctctgaacgcggagaaatcagcgcctatctcaagatgggcaaaaaaccctctgagattgctcatctgcttgggcgtcatcgctcaaccatcagtcgtgaaatcaaacgaggaagtgtttctcaggttcaagataagaacgggaaacgaatctactcaacggtttattttccagatagtggtcaacgtgtttatgaaaccaatcgtcgaaaaagtgcctatcataaactatcgtactgctcccagaccttcttcaaggaacttgagaaagccctgaaaacgaaacctcgttgtcacagtgtcgatagctttgttcaaacttaccaagaaaaacctccactggaagttatcccttccaccaagacagtgtatcgttacatcaaagacggactgttgagggttaaaccgattgatttacctaagatggtgtgcatccgaaaacgggctaaagtaacgcctaaggccacgaagaaaatcttaggaaaatccattgaagaacgtccagaaactattaccaatcgttctgaatttggacattgggaaattgatctcatgcttggcaagaagaccaaaggggaagctgttgtcatgaccctagtagagcgtcaaacacgatttgtcatcgctgtaaaactggctaataaacaagcagaaaccatcaatagggctgttaagagcttactatcacagtatcctattcgctctatcgcatcggacaacggctcagagttcagtagcttgtcagacttaaaaggtgtggaagtctattttgcccatccttatgcttctcatgaaagaggaacaaatgaaaatttcaatggtctcttgagagagtttctcccaaaaggtgtctctcttaactcactaacgacagaagaactcaatctctacgtctctgctatcaatgacagacctagacgaattcaaaagtataaaaccgcaaatattttgtttgggctagcccaaacagcttaa
>gcc1011 EJAOCGEC_01079 CC10
atgttaaaacattttggtagtaaagtaaggaagtttagggaatctcaacaggtgacacgagaagaattttgtggcgatgaatcagagttatcggtccgacagctggctcggattgaagcaggagaatctgttccaaatttatctaaggcgcattatatcgctagaaatctaggagttagtttagattccttaacagcaggagcgagtttagaactgtcaaaaaaatataaggaattaaagtatcttatattaaggacgcctacctacaatgatacagatagacttgatttgattgaaaaatatctagatgagatttatttaaatttctatgatgatttacctgaagatgaaaaaatagcaattgagtccatacaaagttctttagatatttatatttctaaaagccatcattttggagatgacctgattagggaatacatgaatcaaattaaacgaaaaaagatttactctatcaatgacttacttataattaaactatggcaatataagattactgctagcaggtatgatcccaatatttttaaaatagatacatttattggtactatagataagttgcttaatcaagtaaaggtattatcaattgaaaacctgtttttattaagggatgtcctcatttattcgttaggtatattgtttatattagctgaatatcagcaaatagaaaatataataaatactctaaatgatattttaataaaaactcaggattttcaaaagaggccaataatagatatgttcgaatggaaatatcagttgttttataaagaaaatagggaagtggctaaaagaaagtatcaggaatcaactctttttgctcaattaattggcgatcaagttttagttacacagctaaaagaggaatggaaagcagactatatagaataa
>gcc1012 EJAOCGEC_01509 CC10
ttgaaaagcctggaaagtgaaatcttagaggcgcgtgagaatgagcaaccgcccaagaccatgagagagctagaaaaccgtatctttcaagctggtgaacaatggcgggaagaacacacggaaaccaaaataaatgaaagtacaggggacgttaccgaaaaggtggccataccccaggttttcacagttgccaaaatgctaagcgaaattatcacctttacttttatcagtaaaagcaacgtacctgattatagcctactctatatctatgatttagatgagggcatatatacggctagtaatgacctatttaaccgattttgtaagacttttgacgtgaggattaagcctagggaatggccccagattaagctaatggttaggacattgacaaggataaagaaaccgctggagagcgcctactttatccctgtacagaatggcattattgacttaaggactaaggagctacttcctttcagtcctaaatatgtgattacaagtaaaatcagtacagcttaccacgcgcctaagcgggtcccaaccgatagggaagggaagacatttgacgattggttaaactcaatcgcttgcaatgatagtgaactagtaaccttgttttggcagattatcctggaggctatcaatccaaaccatacacggaataagtttgctatcttttacggggacggtaacaacggaaaagggacgtttcagcggttccttatcaatctgataggagaaagtaacgtatcggcattgaagcccgtccagtttgctgaaaagcataacctggaaacgctagtaggtaaagtttgcaatattggagacgaggcacctaatgaatacttaaaaaatccgtctgacctaatgagtattaccagcggggacaccgtgctagtcaatccaaaggggcgcccagcttttgaagcgaccttcaaactctttaatatcttttcaggaaactatattcccaacggtggaaataagacaaagggctggtataggcgtattatgattgtcccatttaatgctgactttaacggtgagaaagaaaagccctggatcaaaaatgattttttaggcaaaaaaaaggtgctagagtatgccctttataaagctatcaaccaggagtcgtttactcattttatcgaaccgcaggcagtcaaaggcctgttagaggaataccaggaagataatgattacttgttatcttgggtaaaacatgagtacatggaaagaggttggcacgagctggacgtagtccccgtttttatcgctacaagatccttgaagcattatgctgaagatatgggaatacctaagccaaatgtttacggtgctggtaaggagacaatcaggcacttacaacagctaacacaaaataagtaccaactcaaaaaagcgcgtgtaaaggttgaagatcttgacaagttagaccctttggagtttgagagaccgaaactggggagagtaaatcacgctataacaaaaaaagaataa
>gcc1013 EJAOCGEC_01510 CC10
atggctatttatgaaacaagaggttttagttcttatctctacccctacaaaggacagttagaaccatttgactatattgctcattttaaacctttgaaacctcctgaaggcatcgatattgaagaatacaagcgaacacaagctccctactgcctgagtggcaaagtcacagcagagaaaaacggtagctataagcgtaataatgctagtttggtttaccgtgatttgatttttcttgactatgatgaaatagaaataggcgtaaacctacctaaaatcgtttctgagacactttgggagtacagttatattatttatccaacgattaaacacacacccaagaagccccgttatcgtcttgttgtgaagcctagtgacgtgatgaacgaggaaatttataagcaggtagttaaggacatagctgataagattggactaccttttgatttagctagtcttacctggtcgcaattacaaggcttacccatcacaacaggcgtcccagaagattatcagcactatgcgaaccgtggtcttgattatcctgttcctaaaaatggtagcacgccaaaccaacaagttgttactacttacacgccacgctctagaagtcagcggtctatcactatgagggtaatagataccttgtttaatggttttggagacgaaggcgggcgcaacgtggccttaactaagtttgttggcttgctatttaataaatgggtggattgtgatatagaaacagcttacgaattaacaaagatcgctaacagtgtgacagctaaccccctaccagagagggagctagataggacttttgaaagtatagcaagagcagaatttagaaagagaggatag
>gcc1014 EJAOCGEC_01514 CC10
atggcaattcaagaacttaactttacaccaacacagacacttattttattcattgttttaggtctcttagggtttctccttagccgttctaagtctttaatagacattgatttaccagaagatacccaagcacctaaaccacctcagaatgcaaactatggggcttatattcaatcacagaaccattattacaattag
>gcc1015 EJAOCGEC_01647 CC10
atgcctcaaaaaaatgccttaacgggaatggatcagtttagaaatgcattgttaagtgaattttcccaggcaaaaattattgatgtaccagtaataggtcaggaaacatttatgatgtgtgaattggaaccccatgtctttataactgagaatgtatttgctgatgtacacccaaacttgataactattcccttggagagtgaattctccttaccttatgatttgatttatagtaataatccaagttcatcaacattaggatttattaaaacaattgcagattctaagttgacattttcgatcgattaa
>gcc1016 EJAOCGEC_02031 CC10
ttgaaaatctttatggagaagctaagtttactctctttatcacttatcttgctatcaactttttcgacatcaccagccctaccacaaatgatatcttattatagagataagggcttaccatcaccccaagttgaattattattttcaattccttcgatggctattatcttcatcttgcttatcacaccttggttaagtaaaaaactttctgagaaacatatgattatctttgggctattgctaacagcattagggggaggattgccggttgtcagtcagaactaccttttagtatttgtatcgcgtcttttattggggagtggtattggttttattaatgctagggccattagtgtgattagtgaatattatcaaggcaaagaaagaagaaaactcttaggattaagggggtcttttgaagttttaggaaatgctggtttgacagctttagttgggctattgttgacttttggttggtccaaatcatttatgatttattttttagctttaccaatcttagttctatatcttgtttttgcgcctaagaaagtggtgaaaggtacaaatgataagattaaaactaaaggtcaaaaagtccctaaagctgatttgacttatattgtcgccttagctattttagcaggatttgtcataactataaatactgggattaatcttaggatacctctgctagtagtagaatttggtttgggtacgccagctcaagctagtcttgttcttagtgcgatgatgcttatgggaataatagcaggtatgagttttggtcagttgatagctatgtttcataagcaattaattccaatctgcctcgtcttattttctttaacattgcttggagttggattgccttctaatctaatggtactaacaattagtgcgatggcatcaggtttcctttacagcctgatggtcactgctgtgtttagcctagtagcagaccgtgttgaatattcgttggttggttctgcaacgacattagttttagtattttgtaatattggtggagctagtgcggctattcttctgtcttgttttgatcatttactaggacaaataaatgcagttttctatgtttatgctattttgagtttagcagttggtatgatttatttctttaaatgcctattttttaagaaaatgtag
>yeiL EJAOCGEC_02032 CC10
atggatatagaaaactactgccaagactactgtttggagactatctttccaaaacattatttcaaggatttacaagtaatcaccctaactgctggccaacccgtctgtaaacagggagaacaattagaatacttgcactacatcgtcaagggacgttttaaaattgtacgtcgactctttaatggcaaagaacatattttagatattaaaacaaaaccaacactgattggtgatattgaacttttgactaatagacaaattgtatcatctgttattgccttagaggatcttacagtcattcaattatcacttaaaggacggaaagagaaactgttaacagacgcaactttcctcctaaaacttagtcaagagctagctcaggcttttcatgatcaaaacatcaaagcgtctactaatctagggtataccgtcaaagagttacttgcaagtcatattttagcaattgaagaacaaggttactttcaccttgagttaagtagtttagctgattcgtttggcgtcagttatcgtcatttattaagagttatccacgatatggtcaaagaaggccttatccaaaaagaaaaaccaaaatactttatcaaaaatcgtttcgcactagaatcattaaatattcagccatga
>gcc1017 EJAOCGEC_02037 CC10
atgtcatttttggaagaattaaaaaaccgtcgctctatttacgctcttggtcgcaatacagaagtttctgatgagaaaatagtagagattattaaagaggcagttcgccaatccccatctgcttttaatagtcaaacttcccgtgttgtcattttattgaatgatgaagttactaagttctgggatgaattggttgctaatgatttggtagaaacaatgaaagtacaaggtgctccagagacagctattgctggaactaaggaaaaattagctagttttggagcttcaaagggaacagtactcttctttgaagatcaagatgttgtcaaatctcttcaagaacaattcgttctttatgcggataactttccagtttggtctgagcaatcaacaggtattgcctcagtaaatacttggacagccctttctgcagaacttggacttggtggtaatttacaacattacaatccagttattgatgcatcagtacaagctgtttatggtgttccagctagttggaaacttcgtggacaactaaattttggttcaatcgaagctgaaacaggagaaaaagaattcatgaatgatgatgaccgctttaaagtcatcggataa
>gcc1018 CCHPLENE_00915 CC10
ttgtcacataaagaaattggacatcaattcttagcacgactaggaaaaaaacgcttaagaccaggaggtgtccaagcgacgaattggcttatcaaaaaaggacactttagtgctgacagtcgtgttctagaagtagcttgtaatcaatgtaccagttccatcgatatcgctaaggcattttcctgtcacattacagcgcttgatctagatagtaaagtaatagaaaaagccaaagaaaatgtcaaaaaggctcaattagaagaatttattgaagttattcagggaaatgcactcaaactgccctttcctgataatagttttgatatcgttatcaacgaagcaatgctaacgatgcttagtaattcagctaaggagaaagccataaaagagtacttacgtgtcctaaaacctggtggacgtttactcacacatgatgtttcttatcaagatgaagacactgccaagctgatcgatcaacttagacatactataaatgttaacgttgctcctctaaaaatagatgattggcaaaatttattcttacaaaatggtttttcaagttcagaatatcaatttggaaaaatgagtcttatgtccccattaggaatgattaaagatgaaggtttattcaataccattaaaatcatcagccgaggactgaaaaaggaaaaccgttcccaatttttaaaaatgaaacatttctttactaaaactggtaaaaatctctgctatattgctgtcgctagtacaaaatag
>lacC CCHPLENE_01970 CC10
atgattttaacagtaactttgaacccttctattgatatttcgtactgcttagaaaactttaacatggatactgtaaatcgagttaccgacgtctccaaaacacctgggggtaaggggttaaatgtgactcgtgttctttctcaacttggcgataatgtagtggcaactggtctattaggggggtattttggagatttcatccgaagtggcttagatgcattggaaatcagacaccaatttttaagtattggtggagaaacacgtcattgtattgcagttttacatgagggtcagcagactgaaattctagaaaaaggtccacatattactaaagatgaagcagacgcctttttgaatcatctaaaacttatctttgatgctgcaactatcataacagtatcaggaagtttaccaaagggactcccctcagattattatgctaggttaatctccctagcgaatcactttaataagaaagttgttttagattgttcaggagaagcattacgttcggttttaaaatctagtgctaagccgaccgtcattaaacctaaccttgaagaattaacacaattaattggaaagccaattagctatagtttagatgaattaaaatctaccttacagcaagatatttttagaggaattgattgggttattgtttctttaggtgctaagggagcttttgctaaacatgggaatcactactatcaagtgacgattccaaaaatagaagttattaatccagttggttcaggggatgcaacggttgcaggaatcgcgtctgctttggaacatcaactagatgatacaaacttgcttaagagagctaatgtcttgggtatgcttaatgcacaagaaacattaacagggcatatcaatctgacctactatcaagaattaatcagtcaaatccaagtgaaagaggtatag
>gcc171 NHKDHLDJ_00360 CC17
atgaaaaaatatgtaaaatggttaattcccatatctattattgggatgttactagcaggctgtcaaatgaatagtgaatctaaaagtcagtcaaacgaagtaaaaaatagcaaacactcagcagtaaagaaagataaaaaaatgacaaaaaaagaacaattagtttatctcaatgagcatgaacaagaaataattgattttgtaaaatcacataaccaacaaattgagtccgttcaattcgattggtcaggtataaaagtagaataa
>dtpT JKDNFDDK_00001 CC17
atggaaaaaacaaaatcattctttggacatcctcgtggtttgtccactcttttctttactgaaatgtgggaaagattctcatactatggtatgcgtgctattttgctgtactatatgtactatagtgtttctcaaggtggccttggtatggacaagactgtcgctgcatcaatcatggctgtctatggttcactggtttatctctcatcagtaattggtggttttgtcagcgaccgtattctaggtagtcgtaaaactgttctgtatggtggtattctaatcatgctaggtcatattgctctagctataccatttggtcaaacagctctattcatttcgattgctctaattatccttggtactggactattaaaaccaaatgtatcagagatggttggtaatttatatggagaaaatgattctcgtcgtgatgctggttttagtatctttgtttttggtattaaccttggtgcttttatttcacccattgtagtggggtacctcggacaagaagtaaatttccatcttggtttctcacttgctgctattggtatgttctttggtctcctccaatataccttagatggaaaaaaatatttgactgaagagagtctcagaccaaacgatcctttaagtcctgaagaaaagtcctctctatataaaaaagttgggcttatccttattggtattgttattgtacttattctacttcacttgatgcatatgctaacaattgaagtaattatcgatatttttagtattattgcaatcgccatcccaattatttattttatcaagattttaagtagtaaaaagatttcttctgttgagcgttctcgagtgtgggcatatatccctctctttatcgcctcaattctattttggtcaattgaagaacaaggttcagttgtcttagccttatttgcagatgaacaaacaaaactttaccttaacttctttgggcatcatattaatttcccatcaagttatttccaaagtatgaaccctctcttcattatgctttatgtaccattctttgcttggttatgggctaaatggggaagtaagcaaccttcatcacctaaaaaatttgcgtatggacttttctttgctggagcttcattcttatggatgatgctaccaggtttactctttggagttaacgctaaagtaagccctctttggttaacaatgagttgggctattgtcatcgttggggaaatgctaatctcaccagttggattatcagcaactagtaagctcgcacctaaagcattccaagctcaaatgatgagcatctggttcttaagtaatgctgcagcacaagctattaacgctcaaatcgttaaattgtacacacctgatactcaaattctttattatggtgttgttggtggtataacagttgtatttggatttatcctcttattttatgttccacgcattgaaaaactaatgtctggagttaaataa
>malR JKDNFDDK_00005 CC17
atggtaactataaaagatgttgctgccaaagctggtgttaatccatcgacagtaagtcgtgtactaaaagataatgaatctatttcaagtaagacgaaagagcgcgtgaaaaaagctatggaagagctgggctatgttcctaatgttgcagcacaaatgttggctagtggtttaacgcaaaatattggagttatttttcctccactggttttaccagaccgcttaagtgaaccctttttcatggagattctttctacattaactaatgaagcaaaagagcatgggtttacagtttctattgcaacaagtatgtcttctgaggagttgttagaacaagtaaaattaatgcatctacaaaaacgagtggatggttttattgttctctattcggatcaaaaagatcctatcagagagtatttattaaaatataaactgccctttgttgttgttggtgctgctaatggctatgaaaatgagattacttatattgataatgataatcagctgatggggaaatctgccattgattatctctataaaaaaggacataaaagcatccagtttgttacagatgatttaaattcagaagtatcagaagagcgctatttagggtattttaaaggtgctagaaagttaggtttaaaccaaaagccagctcttttatttgacagaggcaatccgcaagttttagaggaatttataaatagagtcaaagaagaagaaacaactgctttaattgttattggtgatactgtctctgttagagtaatgcaatttctttctttctataaattaaaagttccagatgacatttctatcatgacctttaataattctctcttctcacatctgattcatccttacctaagcacatttgatattaatgttaataatctaggaaggacaagcgttcgtcgtctgattgacatcattaaatctccagacaaagtctttagtgagactattattgtgccttttactttagaagagcgtgaaagtgtccgagatatttctaaaaataataattaa
>glpT JKDNFDDK_00008 CC17
atgttgaaaaaactatttgcaccccctcagaaaagagaacgtttatcagctgaggaaattaagcataaatatcctcgttatcgtgtacaagtccttatttctatttttgtaggttatatgggatactattttgttcgtaatacgacttcaattttatctggtatccttaatatgtctgctactgagattggtattattacctgtgctagctacattgcttatggtctctctaaatttatttctggtttgatttcagatgaatcgaattctaaaattttccttccagttggtttgtttcttacaggactagttaatgtgttaatcggtgttattccatctgtaattactagtatctggctctttactatcatgtatcttattaatggttggttacaagggatgggataccctcctggagcgcgtacattagtctattggtatgataataaagaaagaattaaatatgctaccatttggaatttatctcacaattttggtggagcaatagcgccgattttaactggtgtaggtctagctcttgctggtaatgattctcttaatcaagcgcgtgctgcttattggtttccaggggtggtggcttgtcttttggctgttcttgtttactttttacaagaagatactccagaatctatcggacttccgcctatagaagagtatcataaagagcaatatactaatgttgtggattcaagtgacattttagaagagcctgaagttttgggtatgggcgaaattataaaaaaatatattctaccaaatactaaactgatgtgggcatccttgtattcaatatttgtatatattttacgttacggtattgtctcatggactcctaagtttttagcgacgagtgtgcaagatggtggaaaaggtattactgcaacagctggtatgggtggtttttcactttttgaaataggtggtattattgggatgctaacagcaggatatctatctgccaaagtgtttaaaaactctaaacctttaaccaatgtagccttcttagttgtagcaatcttattactagctgcctattggtttattccagcaggacctcaatatatggcattagacttcattattttactaggtttgggggcatcaatctacggtcctgttatgatggttggcctgtatgctatggagttagttccaaaagcagcagctggagcagcttcaggattgactggcacatttagttatgtcggaggagcaacgatcgctactctagctattggtattattattgaccactttggttggggagtagcatttataatatttggtatttctggatttgcggctattgtctgtaccttgctttcaagagataagagtctagagtattggtga
>artP JKDNFDDK_00013 CC17
atgtcaaaaaaaataatattaggaattttatctcttttatctgtcgttactttggtggcgtgtggttcatcagacaaacagctacaagataaagttgagaaaaaagggaagttagttttagcggtgagtccagattatgctccctttgagtttaaagcgcttgttaatgggaaagataaagttgtcggcgcagatattgagttagctcaagctattgctgatgagcttcatgtcaaactagaggtatctcctatgagttttgacaatgttttatcaagtttacaaacaggtaaggctgatatggctatttctggattatcatatactaaagagcgtgctaaagtctatgatttttcaaaaccttattacactacagaaaatgcggttcttgttaggaagtctgatttaggaaaatatacttcaatcgaaagccttaaaggtaaaaaaatagcagtacaaaaaggaagtatcgaagagggagtttctaagaaatcattcaaaaattctcacgtcgtgtcactgacagcgatgggagaagcgattagtgagttaaaatcaggcaaggtagaagctgttgatttagaaaaacccgtagctgaaggttacttggcccagaatccagaccttgttcttgctaagtttgcccttaaaacaggagaaggggatgctaaggctgtagctttacctaaagacagtggaaaaatgttgaagactgttaacaaagtgataaagagacttgaaaaagaagataaatataaagtttatatttcagatgcggctaaattaactggcaatcaagttgaataa
>gcc172 JKDNFDDK_00053 CC17
ttgagtaattggaacttagaaagttttgataacctatttgctactttagcagaatcaacatacacaaaaagaccaagtaactttacatataatgaattgaatcctaagttgctacgacaactgaactcaggtagttctgttgaattggatttctcaaaatctgttaagaaaggaaaaaaagttatcgaaggcggtcagaacctccccaatgatggtattgtctacctgcaaccagataagtccttaaaatctattgatgaaaaagtagaggttcgcgttcctgatgtcaatggcggttatcactctgagcattgtgttactaattcctatcagaaaggttactga
>gcc173 JKDNFDDK_00054 CC17
atgaaaaaacatataaaaagtatcataccaatagttcttattggtatgatactaggaggctgtcaaatgaatagtgaacataaaagtcagtataatgaaacaaaaagtagcaagcaatcagaagtgaagaaagataaaaaaatgacaaaaaaagaacaattagcttatctcaaagagcatgaacaagaaataattgattttgtaaaatctcagaataaaaagatagaatctgtacaaattgattggaatgatgttcgatggagtaaagggggaaatggtacacctcaaggaggaggagaggggattttactttttggggagattaataatgattctgaatcaagttggagagttgatattgatatagaaaaaggacggctagacctaaaaaatatgtatttaggacaacctatacgaattggaggtaaattatttgagtaa
>gcc174 JKDNFDDK_00055 CC17
atggcagaaagtgctaatacagttcgatcgaattcttttgttttagaagaattaactgaatttcaaagagaaaagttaaaaaatggggagtcagttaagtttaatttttctaaagatgttaagaaaggaaatcaaatcacccaaggtggctcaaatctcccaaatgatgggagtgtctatcttcagcctaataagtccttataa
>feuC JKDNFDDK_00068 CC17
atgattcaaaaaaataaagctccttttgttttaatatcatctgtcattatcctactattattaatactagtatcaatttcacttggctatgctaatacttccgttattgacgttttaaaactaataagtggaaaatctgatgatgccttcctttttatcattactaacattcgtttacctcgtattattgtctgtatctttgggggagcttctttaggaattgctgggttgctattacagacattaaccaaaaatccactagctgattccggtattcttggtatcaatgctggagctggattagtaatcgctctaaccataggaacatttaatgttagcaatccaactatattatactttttacccctatttgctatgtttggagggttggtaactatttttcttgtctatcttatgtcatacagaagaaatcacaatattagccctacacgattaatcatcactggtatcggaatatctacaatgatttcaggcgttatgatttctattattagtcagtctaataatcaaaaaatggatatgatcgttgaatggcttagtggaaaaattacaattagttcctggactaccattatcacttttatcccgattctcattttgttatggggattagcatatagtcgcagtcgccaccttaatattatgaacctaaacgagcagactgctctcgctctagggcttcatttaaaaaaggaaagaatatatactttgatgctggcaagtagccttgctgctattagcgtcgtcttaattggtaatattacttttataggcttactcgctgggcacttaagtagacgactattaggaaataaccataaaattatactacctagctgtcttcttattggtgctattatcctattggtatcagatactataggtcgtctcctcttagttggtacaggtatacccactggattggttgtatcaataattggtgccccctattttctctggttgatgacaaaagttgactaa
>secY JKDNFDDK_00089 CC17
atgattggaaaattatattatagctatagaaagtcaacgctattaagaagtattttatggactattttaattgttggtgtatatatgttaggacaacgtgttttattatccactgttcctttatcacatcaagagataaaactagcagtagatcaacatttactcaataacttttcagcagtaagtggtgggagttttaataaattaaatgttttcacactggggttgagtccatggatgtcaagtatgattatttggagattcgtttccttattttcgtgggcaaaaaatgcaacgaagcgaaaagcagaagtagctcaatatactttaatgcttactatctcagttatacaagcatatggtgtttcaggaaatcaatttataaaaagctctttattaggttcttatagtgatattgtttttaaagcattgacaatggtcttgttaataagtggctcatttgtgttaatgtggcttgctaatctcaatgcttctaaagggctaggaggaagtattgttatcatattagtgagcatgctccaagcaacgactactggaataataacttattttgaacagtcacattttagtattatggatctgctgggaactattatagctataagtataatacttagtgttttattattaatctcaacggtggtttatagggcagaatatcgtatacctattaggcgtattgatatcgttagtaaatttgcccaagatacctatattcctattcgcataaatccagcagggtcctaccctttcatgtatgggatgacattaatgatgcttccaacgtttataattcaagcattgttacttgcttttccaaacgagcgattattgattcagatctcgtcaatgattgcaattaataagcctttaggtattggactttttgttatattattatttattttgagcattggatttgcatattttaattacgacccgtataatattgcaaaaaatatgcgtcaacggggggaatattttcaaaatgtaactccaggagctgctactcaacgttttttacaagaaaaaattagtatcatggcagtagttggagcaatttttacggttattatgggaggtctcccaatgttggctgtggtggggaagacaaaccaagttagtattgcaatgatcgtcattaatatttatattatttcaacttttatgctcagtattattgagcaagttaataccttgaagttgtggggcagtcaccgaaatattatttaa
>asp1 JKDNFDDK_00090 CC17
atgttttattttattccttcgtggtacaattctgatcaaaagtggcataatgaagctcctatctggtatcgtgtattggagaacatgacttttgatgatactgttagtcaggttagaatgtttcagaatgcagatgaggaagtgcgtttacttctatttagttataatcctcagttgagatacatgcttcatgaagagagtatgttggctgtctcttattggtctttttttgacgatattcaaaatattcaacaaaaagagattaagttaattaattttaaagaactgaattggcctaaagggacttattttgtttatacaccttttttagtattagctaaacatggtggcgagattattgcacgtatccaatttgcggaaaatgggaatttactactgattgaacttttaatagatggtgtgcttgataagattatgatatttgacgatcgtggttttgtatccagtatcaaatatttcaaacaaaatagattaatttatcaagattatttaaatcaaaatggtgtttggcaaattcgagagtatgcttcaaaatttccgagaatagtagttaatccaatgtctgataaggtgtttaattttactgagtatgatgattgggatactcttattcgagagagaatattggttttaaaaaaactagaagtgactccagatgattatattatagtagcagtaaacgatattcataacaatttagtcagaaaatcatttccagatcaaaagaaaattttctcattttttggtgaacgctattcatttgataatcgactcgactttaatgaacttcttgatgaaggtgaattgtttattgctgaaagcgaaaaaatagaacggttattgattacttcattacaagagaaaaattattcgtcaaactatgttgagaatcacattagccgtattcccccttttgatactcgtttgagactcggacagagccaaaatattgaagagcttattgcatatttacttgtagatgatctttctcaaacttatttaagtgaagttttagaccaattattagcaaaaatggaagttaatccgtcattagagttgaaaatagtcagctataaaaatgattatgatatgacttctctaaaagaacaagttaaggacaaaatattgtcttctaaaaatccagattatttttttacctctctttctttggaagatgagaatcattttaaggaagaacaaaaaactaaaattcgtggcattagttttgatatatatacaaatgaaaatcaaattatagatgctctagatactgctaggttagttattgatttaagagatgatccagacctatatactcaaattgctgctctgagttctggaattcctcaaatcaataaagttcacactaattatgtagaacaccagaagaatggctggattattagtgactctacagaactcaataatgcaattgactattattttgatggactaatgaattggaataaatcgttagtttacagcgtaaaaaaaatgggtgattatacaagcggtaagatattacagcgctggcgaaaattattagaaaaagaataa
>asp2 JKDNFDDK_00091 CC17
atggaaaaattaaaaattttgcagattggtgaggaaccatgggatgctgatttaataactccagacaatattgaatggttatactgtaatggaaatgctattcaaattttcttagagaaattaaaaagtaaagagttagaaaaaaataatgttgaatatattggtaaaacttcaactaatgaagttaaattatggtttaatgcggtcattttaactagtgaggttagcgaattgcaattgaacctactttcagattgcttagaagcgcatacactcttttacgacgaggattttcaactcgatttttgctcagaaaacggtatatttaaacgtaaggttttgagaccactaccatttaatggatcaaggaaagaaaaaattattttcctaagccgtactcttttttcggaacaatatggtgcaaaattgaaggtttctgacatagatctaaatcctgattttaagggagagataatatatgaaggcaatagctctatttgtttttcagggaattttggagaagattttcaacctctattctcatttcgctataatttatcctctactgataaagcgatagaaatatggcaagaatatcaaaaattgcaaggtgataatagtattatgatagaagtcattcaataccaaaaaggatcacttgatttgatattaaatacaaaatacctttcagaaaatgatttggctgatccatatattttagaatatgatgaatcagttggtttttcatcaatttctatctttgctagaggtgacggagtggtgagatttggtgcactacattggcgatattcgcgtaaaggtttgggtcaatttttaatcggtggagaaaggtacagtgattccaaaaggcaagagtttatctactattttaaccctggagatatgaaacctccattgaatgtttatttttcaggttttcgaggagccgaaggttttgagggtttttacatgatgaaacgtttgggagctccgtttctcttaattggtgatccaaggattgaaggtggaagcttctacctaggtacttcagaatacgaaagtgaattagaaaatgttttacaaaaatatttagattacctacaatttgatcattgtcaacttattttatcaggtttatctatgggaagttttggtgccctttattatggttctactttttccccccatgctatagttgtggggaaaccctttacaaatttaggcgatatggtagtaaatttaaaattaagaagaccagatgattttgaaacgagtatggatattctccaaaatattattggttctcaaaacgatgaagctattaatcaatttaatcaaaaattttggaataagtttaagcgttctaattttgaaaaaacgcagtttgctatatcttatatgaaacatgatgattatgatagaaatgcaactccaaggctgattgattatttttctaaaactaacaccctgttgtatgcaagtggatatgctgggcgacataatgataatagtcaatcaataaataattggtttacttctcagtataaaacaattctcagtgatgattttgggagagtgtttagtgattaa
>asp3 JKDNFDDK_00092 CC17
gtgattaaaaaaagaatacagaaggtgctttggactgatagtagcaatgtttatctttatggttcgactataaagtatttggagcataatcgtgttttttttgagaatctaagattctctacaggaaaaacaatcaaaaaatggctttctaaaacgaattttcaagctaatagaacgttgccagagcttaccttactaaaacctaatcatacctatgagttggtatcaaaattaactactgtgcctgagggatgcgtgattattcagataaatttttataatcgtcaaaaagaaaaaataggtttttctattattcgagatcactcctcagattttatagttcctgatgacacatatttttatgatatttctcttattggtgcgggttgtataagtgtagaattttgttacctagaattatttgaagtaattgagactcaagaagaaaaagatggtattgaactaaacagttatgttgaaagcagcttaccatcagagcttgaacttattagaacgttgatagcattttctaaggataaaaaatga
>gtf1 JKDNFDDK_00094 CC17
atggtagtttataatttgaatagagggataggttgggcaagtagcggtgtagagtatgctcaagcatatcgttcagaagtttttagaaagttaggtgttgaagctaaatttatttttactgatatgtttcagaatgaaaatatagagcaccttactcgaaatatcggctttgaagacaatgagattatatggctttatactttttttactgatttaacaattgctgcaacttcttattcactgcaacaattgaaagaaagtttttcactaccgattgataggactgagaaaaacggtaaaataatatcatttttttttaaaggaagtagtattgtagttacagttatgcttaacgatgaatctagtaacatcgtccaaagggtagagtatcttatggggggaaagcttgttagaaaagactactactcatatactaaaatgttttcagaatattatgctcccgaagatataggtccatgcctgtatcagcgtacattttataatgaagatggaagtgttgcatatgaagaaaatgtagatggcgagaatagtatttttaaattcaaagaaactatactatattctaaagaagaattagttggatacatgttagaaaaattacaattaacgaatagtgatctaatcttgttagaccgctctacaggcattgggcaagctgttctaaggaataaaggaaatgctaaagtagctgttgttgttcatgcagagcattataatgttagcgcaactgatgaaactacgattttatggaataattattatgactatcaattttcaaatgctgatagcatagatgcttttatcacctcaacagaaacgcaaactaagacgttgattgatcaatttaaaaagtatttaaatattgaaccggtcgtttatacaattcctgtaggaagtttatcaaaattacagagaaaagagtggcatgaaagaaaagctttttcgttgttaacttgctcacgtctagcttcggaaaaacatattgattggttaattaatgctgtggtagaagctaataaagtaattcctgaattaacctttgatatttatggtgaaggtggcgaacggcaaaagttacaagaaataattgctaaaaataaggcaaataattatatacgattaatggggcataaaaacctatcttctgtttataaagattatcaagtttatttatcgggttctaccagtgaaggttttggtttaaccttgatggaggcaatcggatcggggcttccgataattggtttagatgttccgtatggtaatcagacctttattgaaaataatttgaatggctaccttattccaagggaaacaccagataatcctcaacaaatatcaactgcttttgctcagtatattgttgctttatttaattctaaagatatttgtaaaaaacacgagtattcttatagaatagctagtagatttttaaatgataaaattatagaaaattggagtttttttttgaggaggttattaaatgattatactatttga
>gtf2 JKDNFDDK_00095 CC17
atgattatactatttgatttctttgataagaaaagcaaagatctatattattctttaattacttcaggtttacatggaaatgctgtggtcattaatgacgatggttttcttccacaaaatataaattctccttattcatttttttgtaatatggaagggaaaaatgggaatcctctttattttaaccaagtcccactccctgacctttgggagataaagggaaataatatagaggctgaaatttgggattttagtattaaaagagctaaaattttttatcaagagccgaagtataaacgtcaagtaaaaaatattgattggtttgacaataataaaaaagtgagatacacagatcattataatcgcttcggatggtgttttgcacgtacacattttgataagaatcaaaatgtgactacaaaatcttatttcgataaggatggtaaagaagttattgttgaaaattttagaacaggagttataatccttaattggctaaataaagattatttttttgataatcgagttgcattcttaaatttttattttagccttatgggttggaacttgtctcgaatatggtacaactccttatcaactccatttttcgtttcttaccggatgacttatccaggagaagatattttattttggcaagaagatatagaggatactattcctgctaatatgcgcgtgttattagaaagtacgaatactagaactcagaaagtaattgttcaaaagaaaaatacatatcataaaataaagtcaatgttacctaaagaacaacaagaaaaaattggttatttaggctttatatatcctaataaaaagaacaataagggtaggaaagatatttttattttgacaaactctgaccaaattgaacatttagaagtgttggttcatcacttgtctgattatcattttcatattgcagcgtacacagaaatgtcttttaagttgatgtcatttagccaagaacaaaatgtaacgctatatccgaatatttcaagaactgatttagacaacttatttgaaatctgtgatatttattttgacattaatcatggaaatgaagttgatgatgttattagaagggcatttgaatataatcaccttatctttgcttttgataatacctgtcataacagagagttagtattagatagcaatatcatttctcacacaacctgtgaacaattgataaatttaatgaaaaatttatcaggctccattatgtatttgctagagcaacaaagagaacaaacaagtaatgaaacaaaagagcgttataaagaaatattaggagggtatggaaatgcctaa
>gcc174 JKDNFDDK_00096 CC17
atgcctaaaagaaatgaattactcaataaagaaattaaaatgagtattgataaacttagatataaagaaccagagagtgaacatgacaagcgacctactttttatttggtagtacttatacttgttactgtagcagttatattgtcgttatttaaatattttttatag
>wbbI JKDNFDDK_00097 CC17
gtgaggacatatattacaaacttgaatggacattcaatcactagtacagcacaaatagctcaaaacatggtaacagatatagcagtaagcttaggttttcgtgagctgggaatacattcttatccgattgatactgattctcctgaggaaatgagtaagcgtttagatggaatctgttccggacttagaaaaaatgatattgtcatatttcagacacctacatggaacactacaacttttgatgaaaaattatttcacaaattaaaaatatttggtgtaaagattgttatttttatacatgatgttgtaccgctaatgtttgatggaaatttttatttgatggatagaactatagcttattataatgaagcagatgttttaatagcccctagtcaagcaatggtcgataagcttcaaagttatggcttgacagtaaaaaaaatcttagttcaaggaatgtgggatcatcccaccaatattactttacaagcagttaatcataagaagcttgttcattttcctgggaacccagagcggtttaacttcataaagaattggagaattcctaccgagttacatgtttatactgaccataacatgcaattacccaccactgtggttaaagagccatatcaatcggacgaacaattaattatgaaaatgagcgaagggggatatggcttagtctggatggatgaccgtgataaacaatatcaatctctttattgcccttacaaactgggcgcttatatagcagcaggaattccagtgattattcaaaaaggtattgctaatcaagatataatagaaaaaaataatttgggatttattattgaaaaaattgatgatattagtaatatagttgaaagtactactgaagaggaatatatggaaattgttagcgatgtcaggcggtttaatcctttagttagacaaggatattttacgcgaaaactattaaccgatgcagtatttagtgcattaaatagcatgtga
>epsJ JKDNFDDK_00098 CC17
atgaaagaactagaagaaatcgtagttttccctataaacaaaagtttggattacattttggaaaatcattcgtcagttattcgctttggggacggtgaatttgacattataatgggaaaatcgattccttatcaagattacaacccagagttagcagataggttattgcaacttcttcataagcaaagtacgaatgatctattagtatgtcttccagatatgtttcaaaatcgacaaagatataatcaatcggcacaacttttttggaaaaatcattttcaaaaatttggcaatttctataggcaacattgttatcaagattggtatggttcttcttttatttcaaggccatatatggacttacaagataaggagtctgctgtagaatcatttaaaaaattaaagttactttgggacaaacgcgatattttggtagttgaaggggaaacttcgcggtcgggtgtaggtaatgatctttttaataattgcaatagtttaaaaaggattatttgtccttctaaaaatgcttatataaaatatgatgaaattcttgaggctgttgaaagatatgctcaagggaggataatcttattgatgctaggtccgactgcaaaaattttagtaagagatttatctgatagaggatttcaagccattgatatcggtcatattgtttctgaatatgaatggtataagatgggagctactcaaaaaataaaattttctcataaacacaccgctgagtttaacgatgatgaaaatattaatttaattgacagtcagaattatattgatgagattgttaaaacaataactatcgatgatactgaattcagggatactgaattaatatcaatcatacttcctgtctataatatgtctggttctttatcaaggtgtttagattctatccttaggcaagtttactcaacttttgaggtgatcttagtcaaccatggttctacagatggaagtggtaatatttgcgagaaatatgcgatgaaggatgagcgtattcgtttatttcatgaagaacatcaagttattacatctgtatggaacttcgcattagagaaatctaaagggaagtatgttacttttgtgaatccagatgattttcttgatgagtcttacttaaattatctttacaataaattaagagctaataaatctgatatctcagcaaccacctatactttttttaatgaagaggaaaaatgctttgtttattttgcaacagatgataattattttgagaaaacattctttgctcaagaatggttagagcaagaacatagttaccacgataatttaaaacaaatatttcctctcctttctatgaagctctttagaaaatcactttttaacaatatcacttttcctttagaagatttaacaggagaatacacactgtataatgtttatttgctatcaaggcacattacattttctcatattggtttatacataacctctcaagttttctctcatactgaaataaaaagattcacgggacatgatatagagaagatgctatctagaaaggaagagaggttagccctgttaacaatggtagggtttaattctgagaaatacatcaaaaattataaggaaactttattaaattatcaaagtgagtcgttgaatataggtgatattaatttatataataaaattaagcaaaagattgcattgatagattattgttactag
>capA JKDNFDDK_00103 CC17
atggcaagaatcccttatcaaaaaacacttattttttgtgtagccgttattattgctatttttattttggggttatctaaggatttagcacaatctaaagggcaaaaggttgcaaataataatactgtaaaaacagcacgtgtggttgcaaacggagatattttgctgcacgatgtactatatgccagtgcgcgccaacccgacggcacttataattttactccttattttaaagaggtaaaatcttggattgagagcgctgatttagcgattggtgattatgaagggacgattagttcagaatatcctttagcgggctatcctttatttaatgctcctaatgagattgcaactactatgaaagaaactggatatgatgtcgttgacttagcacataatcatattctggattcacaactggcaggtgctatcaatactgtcaagacttttaatcgtctgggattggatactattggggtttatttaaaggatagaaataaagaagatatcttaattaagcgtgtaaatggtattaaaattgctattttaggttattcgtatggctacaatggtatggaagctaatgtttcaaagagtgactatgaaaaacatatgtctgatttagatactaaaaagattaagcaagatattaaaaaggctgaaaaagaagcagatatcaccattgtcatgccacagatggggatagaatatcaaaaaaaacctactacagaacaagtaatactttatcatagtatgattaaatggggggcagatattatattcggaggacaccctcacgttgttgaaccgtctgaagtgataaaaaaagatggccagaaaaaatttattatttactctatgggaaattttatttcaaatcagcgtttagaaacggttgatgatatctggacagaaagaggattattaatggatgtaaccatagagaaaaaaggtcaaaaaacagtaattaaaaaagttaaggcgcatccaacactagtagaagcaaaagcaaatggccgttatgttgaagaaggctttccagcttatgattataggacgctagttttagaggattatattgaaggtggtaagaaacgttctacaattgatcagactatgaaagataaagttgataaagcatataaggaaatgaatgagttagttaatttgaagtggtaa
>degV JKDNFDDK_00134 CC17
atgaaattagcacttattacggatacctcagcttacttgcctgaggctatcgaaaatcatgaagatgtctatgttttagatattccaattatcattgatggtaaaacttatattgagggacaaaatctgacattagaccaatattatgataagctagcggcatcaaaagaattacctaaaacaagtcagcctagcttagctgaactagatgatctcttatgtcaattggagaaagaagggtatacacacgtccttggtttattcattgcagcggggatatcaggtttctggcagaatattcagtttcttattgaagaacatccaaatttgacaattgcttttccggatactaaaataacttcagcaccacagggcaatttagttagaaatgctttgatgtgttcacgtgaagggatggattttgatgtcatagttaacaagatacaatcacaaattgaaaaaattgaaggatttattgttgttaatgatttgaatcatctagtaaaaggtggtagattgtcaaacggttcagctatcattggtaaccttttaagtatcaagccggtcttacattttaatgaagaaggtaaaatcgttgtctatgagaaagtgcgtacagagaaaaaagccttaaaacgcttggctgagattgtcaaagaaatgacagcagatggtgaatatgatattgctattattcactctagagcacaagataaggcagaacaattatataatttgttagctaaagctggtcttaaagacgatttagaaattgtatcatttggtggcgttattgcaactcatcttggtgaaggtgcggttgcctttggtattaccccaaaaaattga
>ysnE JKDNFDDK_00137 CC17
atgattatccgtccgattattaaaaatgatgaccaagcagttacacaattaattcgacagagtttacgcgcctatgatttagataaacctggtacagcatattcagaccctcacttagatcacttgacctcatactacgaaaaaatagagaagtcaggattctttgtcattgaggagagagatgagattattggctga
>efrB JKDNFDDK_00140 CC17
atgagaaaaaaatctatttttttgagattatggtcttacctaactcgctacaaagctactcttttcttagcgatttttttgaaagttttatctagttttatgagtattctggagccttttattttagggttagcgataacagagttgactgctaaccttgttgatatggctaagggagtttctggggcagaattgaacgttccttatattgctggtattctgattatttattttttcagaggtgttttctatgaattaggttcttatggctcaaattattttatgactactgtcgttcaaaaaagtatccgtgatatccgtcatgatttgaatcgtaaaatcaataaagttcctgtatcgtattttgataagcaccaatttggagatatgttgggacgttttacaagtgatgttgaaacggtctcaaatgctttacaacagagctttttacagattatcaatgcttttttaagtattattctagtagtcgttatggtactttatctaaatgtaccattagccatgattatcattgcttgtattcctgtaacttattttagtgcacaagcgatactaaaaagatcccaaccttactttaaagaacaggcaaagattctgggagaactgaatggttttgtacaagagaaattaactggtttcaatatcataaaattatatggtagagaagaggcgtctagtcaagaatttcgtgatataacggataatctacgtcatgtaggtttcaaagctagcttcatttcaggaattatgatgccagtattgaatagtatctctgattttatttatcttatcattgcatttgttggcggtttacaagttattgctggtaccttaacaattggtaacatgcaggcatttgtgcagtatgtttggcaaattagtcaacccgttcaaaccattacacaattagcaggtgttttgcaaagtgcaaaatcttccttagaacgtatttttgaagtcttagatgaagaagaggaagccaatcaagtcactgaaaaattgagccatgacttaaccggtcaagtcagctttcatggtgtcgattttcactattctccggataagccacttatccgcgactttaacttagatgtagaaccagggcaaatgattgcaattgtagggccaacaggtgcaggtaagacaacacttataaacttactcatgagattctacgatgttagtgaaggtgctatcaccgtagatggtcacgatattagacacctatcacgccaagatttccggcaacaatttggcatggtgttgcaagatgcttggttatatgaaggtacaataaaagaaaatcttagattcggtaatcttgaagccagtgatgaggatatagttgctgctgccaaagctgcgaatgttgaccactttattcgaacgttacctggtggctacaatatggtgatgaatcaagaatcaagcaatatctccttaggacaaaagcaactgttgactattgcacgtgctttattagcagatcctaaaattttaattttagatgaagcgacttcatctgttgatacaaggttggaattgcttattcaaaaagctatgaaaaaattgatggaaggaagaactagttttgtcattgcacaccgtctatcaacgattcaagaggcagacaacattttagttctaaaggatggtcaaatcatcgaacaaggtaatcaccagaaactcctagcagataaaggattttattacgaattatataatagccaattttcaaatagtaaatga
>gdh JKDNFDDK_00142 CC17
atgacaagcggaaagacatatgtagcaagtgttttagagaaagtgaagaagcaaaatgagcatgaggaagaatttctacaagcggttgaagaggtttttgagtcactagtaccagtttttgataaataccctcagtacattgaagaaaatcttttagaacgtttggttgagcctgagcgcgtgatttcttttagagttccatgggtagatgataaaggccaagttcaagttaaccgaggatatcgtgtacaattttcatcagctattggtccttataaaggtggtttacgttttcaccctacagtaacacaatctattgtcaaatttttaggatttgaacaaatttttaagaattcactgacaggtctaccaattggtggtggcaaaggagggtcgaactttgatccaaaagggaaatcagataatgaagtgatgcgtttcacacaaagttttatgaccgaacttcaaaaatacattggaccagatttagatgtgccagctggcgatattggagtaggtggacgtgaaattggttatctttatggtcaatataagcgtttaaatggttatcaaaatggggttttaaccggaaaaggactgacttatggtggctctttggctcgtacagaagcaactggttatggggcagtctattttgctaaagaaatgctggcagcgcgtggtcaagatttaactggcaaagttgcactggtttcgggatctggtaacgtggctatttatgctactgaaaaattacaagagttgggtgcaactgttgtagctgtgtcagattcttcaggttatgtttatgatccagacggtattgaccttgaaacattgaaacagataaaagaggttgaaagagcacgtattgttaaatatacggagaaacatccaaaagctaatttcacaccagcagatcaaggtagtatctggtctattaaagcagatttagctttcccgtgtgctactcaaaacgaattagacgaagaagacgctaagttattagttgaaaatggtgtcttggcagtaacagaaggagcaaatatgccatctaccttgggtgctattaaagttttccaaaaggcaggggttgcttttggtcctgctaaagctgccaatgcaggaggagtagctgtttcagcgcttgaaatggcacaaaattctagtcgtagggcatggacttttgaagaagttgatcaagaattgcaacgtattatgaaaactatttttgtgaatgcttccaaagcggctgatgaatttggcgatagtggtaacctggttctaggtgctaacattgcaggctttttaaaagttgctcaagctatgtctgcacaaggtattgtttaa
>yhcR JKDNFDDK_00144 CC17
atgaaaaagaaaattattttgaaaagtagtgtccttggtttagtcgctgggacttctattatgttctcaagcgtattcgctgaccaagtcggcgtccaagttataggcgtcaatgactttcatggtgcacttgacaatactggaacagcaaatatgcctgacggaaaagttactaatgctggcactgctgctcaattagatgcttatatggatgatgctcaaaaagatttcaaacaaactaaccctaatggtgaaagcattagagttcaagctggtgatatggttggagcaagtccagctaactcagggcttcttcaagatgaaccaaccgttaaaacatttaatgcaatgaatgttgagtatggcacattaggtaaccatgaatttgatgaaggtttggcagaatacaatcgtatcgttactggaaaggcccctgctccagattctaatataaataatattacgaaatcatacccacacgaagctgcaaaacaagaaattgtagtggcaaacgttattgataaagttaacaaacaaatcccttacaattggaaaccttacactattaaaaatattcctgtaaataacaaaagtgtgaacgttggctttatcggaatcgttaccaaagacatcccaaaccttgtcttacgtaaaaattatgaacaatatgaatttttagatgaagctgaaacaatcgttaaatacgccaaagaattacaagctaaaaatgtcaaggctattgtagtccttgctcatgtacctgcaacaagcaaggatgatattgctgaaggtgaagcagcagaaatgatgaaaaaagtcaatcaactcttccctgaaaatagcgtagatattgtctttgctggacacaatcatcaatatacaaatggtcttgttggtaaaactcgtattgtacaagcgctctctcaaggaaaagcctatgctgatgtacgtggtgtcctagatactgatacacaagatttcattgaaaccccttcagctaaagtaattgcagttgctcctggtaaaaaaacaggtagtgccgatattcaagccattgttgaccaagctaatactatcgttaaacaagtaacagaagctaaaattggtactgccgaggtaagtggcatgattacgcgttctgttgatcaagataatgttagtccggtaggcagcctcatcacagaggctcaactagcaattgctcgaaaaagctggccagatatcgattttgccatgacaaataatggtggcattcgtgctgacttactcatcaaaccagatggaacaatcacctggggagctgcacaagcagttcaaccttttggtaatatcttacaagtcgtcgaaattactggtagagatctttataaagcactcaacgaacaatacgaccaaaaacaaaatttcttccttcaaatagctggtctgcgatacacttacacagataataaagagggcggggaagaaacaccatttaaagttgtaaaagcttataaatcaaatggtgaggaaatcaatcctgatgcaaaatacaaattagttatcaatgactttttattcggtggtggtgatggctttgcaagcttcagaaatgccaaacttctaggagccattaatcccgatacagaggtatttatggcctatatcactgatttagaaaaagctggtaaaaaagtgagcattccaaataataaacctaaaatctatgtcactatgaagatggttaatgaaactattacacaaaatgatggtacatatagcattattaagaaactttatttagatcgacaaggaaatattgtagcacaagagattgtatcagacactttaaaccaaacaaaatcaaaatctacaaaaatcaaccctgtaactacaattcacaaaaaacaattacaccaatttacagctattaaccctatgagaaattatggcaaaccatcaaactccactactgtaaaatcaaaacaattaccaaaaacaaactctgaatatggacaatcattccttatgtctgtctttggtgttggacttataggaattgctttaaatacaaagaaaaaacatatgaaataa
>gldA JKDNFDDK_00182 CC17
atgaaagttttcgcaagtccatcgcgctatatacaaggaaaggatgctttattccaaagtattgaacatatcaaatctttaggtcagactccacttatcctttgtgatgatgttgtttataatatcgttggagaaaggtttttatcttatctacaagacgatttgttaccacatcgtgtctcctttaacggagaagcatctgataatgaaatcaatcgtgtcgttgctgttgcaaaagaaaagaatagtgaccttattattggacttgggggtggaaaaactattgactctgcaaaggcaattgcagataaagttaatttaccagtgatcattgcaccaacagtagcttcaacagatgccccaacatcagcgttatcagtaatctatacagatgaaggagcttttgaaaaatatattttttattcaaagaatccagacttagttttggtcgatactcaagtcattgctcaagcgccaaaacgtttactagcttctgggattgcagatggcttagctacttgggttgaagcgagagcagtcttacaaaaaaatgggatagcgatggctggcggtagacagactttagcgggcgtggcaattgctcaagcatgtgagcgtactttatttaatgatagtttacaagctttagcggcttgtgatgtcaaagtggttacaaaagctttagaaaatgttattgaagctaataccttacttagtggtttaggttttgaaagcgcaggattagctgcagctcatgctattcataatggttttactgccttgagtggagatattcatcacttaacccatggtgaaaaagttgcctatggaacgttgacacaacttttcctcgaaaatagaccaaaggaagaaattgatcgctacattaatctttaccaagcgattggaatgccaactacacttgcagaactccatttgggtgatgcaacatatgaagaacttttaaaagttggtcagcaagcaacaattgaaggtgaaacaatacatgaaatgccattcaaaattagtgcagaggatgtcgctgcagccctgttagcagttgaccgctatgtttcaaatcatcaataa
>gcc175 JKDNFDDK_00232 CC17
atgtttggtgttcatagtggaattgctgcattaggaatcacacaactagcgaaattaggggttgattctatttttggaccaggcatgctctgctcaaatatcgcacaagcaactgcaggtacagtggtgactcttataacaaaagaaaaaaagcttaaagaaattgctggacctgctgccataacagcttatatgggaatcaccgaacctatcttatatggtgtcaaccttccgaaacgttatcctctaatagcctcacttattggtggtggtcttggaggactctatgccggtataatgaacgctcaccgcttcgctgtaggctcttctggtctaccaggtctatttctttatatcagtcatacttcaacacatctttttattaccatacttattgcagttatcattactgtaagcacaactgctatattgacattcattctagcacaatattacgaaaaacaagttagcatcagacaaagagactag
>gcc176 JKDNFDDK_00233 CC17
atgaattggtcacgtatctgggaactcgtaaaaattaatatcctttattcaaaccctcagactctatcggcactaagaaaaaagcaagaaaagcatcctaaaaaagaattttcagcttataaatccatgtttagaaatcagttatttcagattttgctcttttcaataatttatgtatttctctttgtatcacttgattttaaagaatatccgggctatttcacgttctacattggtatctttacactagtatccattatctactcttttattgcgatgtacagtgttttctatgagagtgacgatgttaaacaatatgcttatttgcctattaaatctgaagagctttatgttgctaaaatttttgcaacatttgggatgtctgtaacttttctaatgccaatcctaaccttaatgattgtggcttattggcgtataataggtggcccacttgcggtcctcctagcaatcataaattttgctattttatttttatcggtaacggtgatttcattgtatattaatagtttaataggccgtgccattattcgaagtgctaatcggaaacttatttctactatattaatttcactagctacatttggagcgatagttcccttattatttgtgaatatgaccagtcaaaagatggtacaagggaaattacaagatatcgctccaatttcttatgtcagaggttattatgatattgttacagcgccgtttagtatggagagtcttctcaactattatctcccgctcttaatcattttattcttgataggtgctatttataaatgggttatgccacgctactatcaggagttgttgtatggacaggtcaagcagagaaaagtccatcgtcaaatcgattttagtaaacgtgagtcaattaataaaactcttgttaaacaccatttatcaagtttacaaaatgcgacattattgacaaatacatttttaatgccactattatatctagcaatgttcattgttccaattttgaataatggtaaagagattggtcgattttttaatgaaaattattttgggatagcttttctagcaggaatattaataggtagtttatgtgtgatgccagctagcattgtaggggtaggtatttctttagaaaaaagtaatttctactttataaaaagtttgcctatatcattttcgtatttcttaaagcataaatttgtaactttgataacattacaacttgcagttcctacttttatttatttcttggtaggattctttctacttaaactatcaatcctcgttttattgagcttcattttaggtctagtcttcatgggacttatcgaaggccagtttatttatagacgtgactataaacatttgttcttgaattggcaagaggttacgcaactatttaatagagggttaggccaatggctgttagttggttcattgtttggaatgatgataataggtagttttcttattggaataagtattttttggtcaatggtatggaatactgtagctgtcaatatcataatccttatcattgggttgctcatattatcaatttgccaatacttactgctaaaaaatttttggaagaagcttgtttag
>gcc177 JKDNFDDK_00258 CC17
atgattgaaacagaatcaaataaaatgattggtattatagaattagaaattagagacgagtttccagcagaattcggttatatattaaataaaaattatagtggaaaaggttatatgataaaagcttgttcaaaattgatgtcaattggatttgaacaactagatttggaaagaatttatgctcgatttgaactaataataaaaaatctgaaaatgttatggaatgcctaa
>natA JKDNFDDK_00357 CC17
atgtcaatgattgaagtttctcaccttcagaaaaattttataaaaaccgttaaagcaccagggttaaaaggagcatttcaatcatttcttcgtcctgaaaaacacacctttgaagctgttaaagatttaacatttgatgtgcctaaaggacaaatttggggatttattggagcgaacggtgcaggaaaatctacaacaattaaaatgttaactgggattttaaaaccaacttcgggcttttgccgtattgatggcaaattgccacaagaaaaccgacaaaattatgttaaggatattggagtcgtttttgggcaacgtacgtag
>dinG JKDNFDDK_00421 CC17
atgttttgttttatagatatagcgtgctataatagacttactatgacccagaaaaaacttagaaaatatgcagtagttgacttggaggctactggagcaggtcccaatgcttctattattcaggttgggattgttattatccaaggaaataaaattattgatagttatgaaacagatgttaatcctcatgaatctttggatgagcatattgttcatttgacaggtattacggataagcagttggttaaagctccggattttggtcaagtggcgcatcacatttatcaattgattgaagattgtatttttgttgcccacaatgtaaagttcgatgcaaatttattggctgagcaactatttttagaaggcttcgagttacgtacaccaaggatagatacagtagagttatcacaagtgttttatccctgtttagaaaaatattctttaggggcattagcagaaagcttaaatattgaattaacagatgcgcacactgctattgcagatgcaagagctacagcacagttattcattaagttaaaagctaaaattagtagtttacctaaagaagtgttggagaccattttaacatttgctgataatcttttgttcgaatcctatttattgattgaagaagcttatcaagaagctgatttcgttaatcctaaagaatattatttctggcaaggattggtcttaaaaaaagaaaaagctgttggaaagcctaagaaattatctagtgattttcaagttaacatggctttgttaggtatggatgctcgccctaagcaaattgtttttgctgacttggttaaagcgcattttaatgatcaaacaacaacgtttttagaagctcaatcaggacttggtaaaacatatggatatctcttgcctttattggatcagtctcaaaaacaacaaataatagtatctgttccaacaaagattttgcaagatcaaataatggctaaagaaataaagcacattcaagaactttttcatattccctgtcacagtatcaaaggaccgagaaattacttgaagttagatgcgttttataagagcctccaagtgcaggatcgaaatcgattgataaatcgttttaaaatgcaactgctagtgtggttgacggaaacgactacaggtgatttggatgaaattaaacaaaaacaacgattagaatcttactttgaccagctaaaacacgatggagaagtgactcaatcatcacttttttatgatctggatttttggaaacgcagttatgataaagttgcacaaagtcaacttgttattattaatcatgcttattttcttgagcgtgttcaggatgacaaagattttgcaaaggggaaggttttagtttttgatgaagctcagaaacttgttttgggactggaaaatttttctcgtgggcaacttgatattagtcaccaattgcaggttattcaaaaaataattgatagtcctattccgttattacaaaagcgccttctggaaagtatttcttatgagttaagtcatgcagcagaacttttttatcgtcataattcttttgaattttcagagacctggttgaaacgtctaaaaaatagtataaacgctttagaagtagtaggattagatgatttacaaacttttttcacagctacttatactaactattggtttgaaactgataaagtcaatgagaagcgtttaaccattttacgtggggcgagagaagattttcttaaattttcagagttcctccctcccacaaaaaagacctatatgatatcagctactttacaaatcagtcccaaagtctacttgtcagatcttttaggaggattttcaagtataagcacagagaagatagcgcatgagaaaaatgccaatcagaaagtatggattgatacctctatgcctaatatacttgatttatcaccggaacagtatgcttacgaaatagccaagcgtttacaagatataatgacgttaaagcagcctaccttagtcttattaacttctaaacagacaatgtttatggtatctgattatttggataagtgggagataaaacatcttactcaagataaaaatggcttagcttataacgttaaaaaacgttttgatcgtggagaaagcaatcttcttttaggtacaggatctttttgggaaggtgttgactttgtacatcgtgatcgtcttattgaagttatcacgcgattgccttttgataatcccaaagactattttatccagaaactatcgcagagtttaacaaaagaggggaaaaacttcttttatgactattctttaccaatgactgtcttaaaattaaaacaggccttgggacgtactacaaggagagaagaacaaaagtcagcggtaattattttggatagcagattggttattaaatcttatggacaaaccatcatgcattctcttggtagagattttgaaatttctaaggaaaaaattaacaaggtcttgactgaaatggctaaatttttgatataa
>nikE JKDNFDDK_00464 CC17
atgaagctttttatggaaaaaaaaacaacttttgaattatgtcaaatattagaagcggtgggtttagatggaacttatctaaaatataaagctagacaacttagtggtggtcagctacagagagtttgtatcgctagagctttactcttaaagcctaaaattattatttttgatgaatccttaagtggattagacccagtaactcaaattaaaatgctacgtttattacaaaaaataaaacgccgttatgaattaagttttataatgatttctcatgaccctaaaatttgtcaagctatctgtaaccgggtctttctgataaaaaatggttatttagtagaagataatgaattcttgaagagagcgtgttctactaactgtttgaccaatctctga
>nikD JKDNFDDK_00466 CC17
atggaacagttagaaataagaaaattgtcattacagataggagaggtccctgtactaagagattttagttgtaaaatagatatgggagaatcgctaactattattggtgagagtggttcagggaaaaccctcttggcaaaattattggttggtcacattccacaaggtatgacagttagaggaaacatattttttaagggagttgatttaggtaaactaactgtaaagcagtggcagaaattaaggggacgagatattgcctatttagtgcaaaatcccatgtctatgtttaatccttttcaaaaaattgaagcgcatattttggaaacaatccttagtcatgagaaatgttcaaagagagtagccttatctaaagcgttagaatggatgaaacgtttaaatttagatgatgcgatatccctgttaaaaaaatacccttttgagcttagtggaggaatgctacaaagaattatgttagccactatattatctcttgatcctcaggtaatcatattagatgagccgacctcagcggttgattgtcataattgttctactatatcagctattttgcaggaattgcaaaataatggaaaaaccttgattactgtaacgcatgattatcagttagctagagacctggggggacaattattagttataagtgagggagaagttgttgaacagggacaaacccaagctattttaagcaatcctcaacataactatacgaaagcactgacagtgcaaatggagtatgaaggagatattcttaatgttggtttgtaa
>gspA JKDNFDDK_00479 CC17
atggaaaaagcagttgcacttgcagttgattcaaactacttggataaagccttagtaacaataaagtctatttgtgtttataatagaaatataactttttatttattcaatcaagataccccagttgaatgggtacgtaatataaacaggaaactagagcctctaggatcaaaactgattaatgttaaaatatataactatgatattgctcatctaacgacttttctaactgttagtacatggtttagattatttttagcagattatatacctagttcacgtgtactttatttagattcagatattatcgttaacactaatcttgattacttatttgaactagattttaaaggtcattacttagcagccgtcaaagatccccataaaaatgaagaaggagggtttaatgctggcatgcttttagctaatctagaactatggcgggaagatggcctcactaaaacattactaaaaacagctgaagaactccaccgagttgtcaaaacaggggatcaaagtatcttgaacattgtttgccataatcgttggttatctctgaacaaaacatggaactttcaaacttatgatgtcgttagccgctataatcatcgatcttatttatatctaaacatagaaaatagaactcctaatattatacattttttaactagtgacaaaccttggaatgaaaatagcgttgcaaggtttagagaactatggtggtattacttccaacttgatttttgccaattaaccggcaagcaaagaaaagtgatttcttacgaaaagtccatggaattgctttctgtttcagatattcatcttttcacccttacatcttccgataatttggaacacattgaatcgctaatttgtagatgtcctactgttcaattccatattggtgcctacacaacagtgtcaaataaacttagcaaactagaacaatatccaaatgtcctagtttaccctgaattaattgaggcaagaattgaaaaattaataacattagccactgcataccttgatattaatcatggtccagaagtaggtaatattttacaaagagttcatttgaaacaaaagccaatttattctttcaacaacacgtctcatcaagagaatataaccaaacatatcgttaatcataattctattgataatatggttgttttaattaacgaattaaacctaaatcaattataa
>isaA JKDNFDDK_00568 CC17
atgaataaaagaagaaaattatcaaaattgaatgtaaaaaaacaacatttagcttatggagctatcactttagtagcccttttttcatgtattttggctgtaacggtcatctttaaaagttcacaagttactactgaatctttgtcaaaagcagataaagttcgcgtagccaaaaaatcaaaaatgactaaggcgacatctaaatcaaaagtagaagatgtaaaacaggctccaaaaccttctcaggcatctaatgaagccccaaaatcaagttctcaatctacagaagctaattctcagcaacaagttactgcgagtgaagaggcggctgtagaacaagcagttgtaacagaaaatacccctgctaccagtcaggcacaacaaacttatgctgttactgagacaacttacaaacctgctcaacaccagacaagtggccaagtattgagcaatggaaatactgcaggggcggtcggatctgctgctgcagcacaaatggctgctgcaacaggagtccctcagtctacttgggaacatattattgcccgtgaatcaaatggtaatcctaatgttgctaatgcctcaggagcttcaggacttttccaaacgatgccaggttggggttcaacagctacagttcaggatcaagttaattcagctattaaagcttatcgtgctcaaggtttatcagcttggggttactag
>lytN JKDNFDDK_00570 CC17
atgtcaataacctcggttaaaaaatcaaaaccatttaaattaggagtggcaggtcttttagtgggtgcttcattagctttaccactttcagtaagcgcagcatcttataccgtgaaatcaggtgataccttatcagctattgctaaaaatcataaaactacggtacaatag
>gcc178 JKDNFDDK_00621 CC17
atggcttttgatgtaattatgccaaaacttggggttgacatgcaagaaggcgaaatccttgagtggaaaaaaaatgaaggtgacaccgttaatgaaggtgatgtccttcttgaaatcatgtctgataaaaccaatatggaaattgaagcagaagacactggtgtacttttaaaaattgtacatcaggcaggagatgttgttcctgtcactgaagtgattgcctatatcggagaagaaggtgaagaagtaggtacgtcatcaccttcggctgatgcaactatcacagctgaagatggtcaatcagtttctggacctgctgctccttcacaagagacagttgcagcagcaactcctaaagaagaacttgcagctgatgagtacgatatcgtagtcgtaggtggtggccctgcaggttattacgcagcaatccgcggtgctcaacttggaggaaaaattgccattgttgagaaaactgaatttggcggtacgtgtttgaatgttggttgtatccctacaaaaacatatcttaaaaatgctgaaatcctagatggtttgaaagtagcagctggacgtggtatcaaccttgcttcaactaactatgcaattgatatggataagactgttgcctttaaaaattctgtagttaagacattgactggtggtgtacgtggtctcttgaaagcgaacaaagttgaaattttcaatggacttggacaagtaaaccctgataaatctgttgttattggcgataaagttatcaaaggtcgtaacgtcgtccttgcgactggttctaaggtatctcgtattaatattccaggtattgaatcaccattagtattaacatcagatgatattcttgatttacgtgaaattcctaagtcacttgctgttatgggtggtggtgtcgtaggtattgagcttggtcttgtatgggcttcatatggtgttgacgtaactgttattgaaatggctgatcgcatcattccagcaatggataaagaagtatcgctagaacttcaaaaaatccttgctaagaagggaatgaagattaaaacatcagttggtgtttctgaaattgttgaagccaataatcaattaacgcttaaattaaacaacggcgaagaagttgttgctgataaagctcttctttcaattggacgtgttccacaaatgaatggtcttgaaaatcttgagcctgaacttgagatggaacgtggacgtattaaagttaatgcttatcaagaaacttcaattccaggtatctatgcaccaggtgatgttaatggaactcgtatgttagctcatgctgcataccgtatgggtgaagtagctgctgaaaacgcactcggcggtaataagcgtaaagcacatctagatttcactccagcagctgtttatactcatcctgaagtagcaatggtggggatgacagaagagcaagcacgtgaacaatatggtgacatattagttggtaaaaatagctttacaggcaatggtcgtgctatcgcttcaaatgaagcacatggttttgtaaaagtaattgctgaacctaagtataaagagattcttggtgttcacattattggtccagctgcagcggaattgattaatgaagcttctacgattatggaaaatgagttgactgtctatgatgtagcacaatctatccatggtcacccaacattctctgaagttatgtacgaagctttcttagatgttctcggtgaagctattcacaaccctccaaaacgcaaataa
>pdhC JKDNFDDK_00622 CC17
atggctgtcgaaattattatgcctaaactcggggttgacatgcaagaaggcgaaatccttgagtggaaaaaacaggtaggtgatgttgttaatgaaggtgacgtcctacttgaaattatgtcagataaaacaaatatggagattgaagcagaagactcaggtgttttactaaaaatcacacatgggaatggagatgttgttcctgtaactgagacaattggctgtatcggtgctgaaggtgaagaagtaacagaagcatcttcttctgaaaatacatcagttgaagaaaacgcgacacaagtaacttcagaaccagaaaaagttgaagaaacatcagaaccaagtgtgccagcagctacaagtggtgaaaaagtacgtgccactcctgcagctcgtaaattagcaagagagatgtctattgaccttgcactagtatctggaacaggggcaaatggtcgcgttcacagagaagatgttgaaagcttcaagggtgctcaaccacgtattacaccattggcacgtcgaattgctgaagatcaaggagttgatatagcagaaatcactggcagtggtattcgtggtaaaattgttaaaaatgatgttttggctgctatgtcaccgcaagcagcagaggctcctgtaaaaacgaaagctacaccaacaacagaagaaaaacaattaccagaaggtgttgaagtcattaagatgtctgcaatgcgtaaggctatttctaaaggtatgactaactcttacctcactgctccaagctttacacttaactatgatattgatatgactgaaatgatggctcttcgcaagaaattaattgatccaatcatggctaaaacaggcttgaaagtcagctttactgatttgattggaatggccgttgttaagacattgatgaaaccagagcatcgatacctaaatgcttcattaattaacgatgcacaagaaattgagcttcataattttgttaatattggaatcgcagttggtcttgatgatggtttgattgttcctgttgttcacaatgctgatcaaatgtcactttctgactttgttatagcatctaaagatgttattaagaaaactcaagaaggtaaattaaaatcagctgaaatgtcaggttcaacattctcaattactaacttaggtatgtttggtactaagacgtttaacccaattatcaatcaaccgaactcagcaatccttggagtaggtgctactattccgactccaacagtggttgatggtgaaattgtagctcgaccaatcatggcaatgtgtttaacaattgaccaccgtattgttgatggaatgaatggtgctaagtttatggttgatcttaagaacttaatggaaaacccatttggtttacttatttga
>acoA JKDNFDDK_00624 CC17
atggtaactctatctaaagaacaacacttggatatgtttctaaaaatgcaacgtattcgtgatgttgatatgaaatttaacaaattggttcgtcgtggtttcgtccaagggatgactcacttctctgttggtgaagaagctgcttcagtaggtgctatccaagatttaacagattcagatatcattttctcaaaccaccgtggacacggacaaactattgcaaaaggtattgatattggtggaatgtttgctgaacttgctggtaaagcaacaggaacatcaaaaggtcgtggaggctcaatgcacttagcaaaccttgaaaaaggtaactatggaacaaacggtatcgtcggtggaggatatgcgcttgcggtaggtgctgcccttacacagcaatatgaaggaactgataacattgttatcgccttttcgggtgactcagcgactaacgaaggctcattccatgagtcagttaacttagctgctgtttggaacttaccagttatcttctttatcatcaacaaccgttatggtatctcaacagacatcacatactcaactaaaattcctcacctttacatgcgtgctgatgcgtacggtattccagggcattatgttgaagatggtaatgatcttatggctgtttacgagaaaatgcatgaagttatcaattacgtgcgttcaggaaatggaccagctattgtagaggttgaatcataccgttggtttggtcattcaactgctgatgctggggtataccgtactaaagaagaagttgattcatggaaagctaaagatccagtaaaacgctaccgtgcatacttaattgaaaatgaaatcgctactgaagaagagcttgcagctattgaagcacaagtgattaaagaagttgaagaaggggttaaattcgctgaagaaagtccattccctgatatgtctgttgcatttgaagacgtttttgtggactaa
>glgD JKDNFDDK_00648 CC17
atgaagattgataaatatactgcgattttaggaaatactgttagttacccagatatgcacagtttgacggataatcgtccgcttgcttctctaccttttgatggtaagtatcgtttaattgattttcaattatcctctttagctaatgcaggcgttagaagtatttatggtatttttcgtgggaataatgttcgctctgtttttgaccatattagaagtggtcgtgagtggggcttaggtacactgttgagtcactattctttaggattctatgatacagacgatgatactcgtacagtcaatggggattattacgattaa
>glgC JKDNFDDK_00649 CC17
atgaaaaatgaaatgttagcactcattttcgtcggaggacaaggcactcgactcggaaaattgactcagagcattgcgaaacctgctgttcaatttggaggtcgttaccgtattattgactttgcgctttcaaattgtgcgaattcaggtattaataatgttggagttattactcagtatcaaccgctggaactcaatactcatattggaaacggatctagctggggactagatggtatcgattcgggagtaactgtattacagccatattctgcaacagaaggtaatcgctggtttcaaggtaccagccacgctatctatcaaaatattgactacattgatcgtattaatccagaatatgtactcattctctctggggaccacatctataaaatggactatgatgacatgctacagacgcataaagataatttagcaagcctaacagtcgctgttttagatgttcctttaaaagaagcaagccgttttggaattatgaatactgattcaaacgaccgtattgtcgaatttgaagaaaaacctgaacatcctaagtcaacaaaagcttcaatgggaatatacatttttgactggaagagattacggacagttttaattgatggtgaaaagaacggcatagacatgtcagactttggtaaaaatgttataccagcataccttgaatcgggtgaacgtgtttatacctataattttgatgggtattggaaagatgttggtactattgaatccctttgggaagctaatatggaatatattggagaagataacaaattacatagtcgtgatcgttcatggaaaatctattctaaaaatttgattgcaccacctaatttcatgacagaagatgcaaatgttaaagattctttagttgtagatggatgctttgttgcaggaaatgttgagcactccattttatcaactaatgtccaggtaaaaccaaatgctattattaaagactcctttgttatgagtggcgcgactatcggtgaaggtgcaaagataaatcgagctattatcggtgaggatgctgttattggtgatggtgttgtgattgatggaagtaaagaagtagaagttattggttataaagaagtagcgggggttccaaatgaagattga
>metN JKDNFDDK_00727 CC17
atgataatagaattaaagagtgttgggaaaatttttccaaaatcacagtttagattagatgatatttcttttaatatagcagaaggcgagatagttggtctgattggttctaatggtactggaaagagtactattttgaagatgattaatggcttaatcccttatgataaaggaaatatttattatcaaggaaaagaagtgaagtctttttctgataataagttacgtcagatgcgtaaagatattgcttatatttttcaaaatcataatttgttagcaggagaaagtgtatattatcatctagctttagtttataaattaaatcatcaaaaagtaaatcatgacgcaattaatgatatcttagattttttaggtttgatggatttaaaacaggtgaaatgccatagtttgagtggtgggcagcaacaaaaagttgcaatcgctatggctgttttgcaaaaaccgaaacttattctatgtgatgagatcagctctgccttagatactaatagtgaaaaagagatatttaacttgttgtctgatcttcgtgaaaaatatggtatctctatcttgatgattgctcatcacctatctcttttaaaacaatattgtgatcgtgtaatgattttggatcaccagactattgtagatactgttgttccagtgaaagcaactctgaatcaattaaagtcaaactacgtagatcaagtaaaggagtttttgttacatgattga
>gcc179 JKDNFDDK_00731 CC17
atgaataaatcattcaataccaaattaggtttggtaactgtagcggcattatcaggtattgtattaacgtctcaattacctgtgaacgctaaagctgagacaccagtaatggcagcaagtgcacaacaaggtttccgttttgtagcaaccgttgtagatagtcagacgcgtgtcttgccgggaaaattggtaactttgtcagaggtgacaactggtcagcctaaaattattgcaagtgtaaaaacgaatgatgccggacaagctatttttaataatctccctataaaacgtaaccttagtgtgtctgttgatggacaagtaaaaggatatactattcgaactgacgtagcaggctctagtaaagcagctagttttacagcaacaggagtagggacaaatgagccaacgtattcaaaaaaaaccatagacattacagtgagagaccaaaatgctgaacctgtttcaggcaggacagttaccttaaaaacacatgctggtcgtgagattgctagcttggtttctggtgacaatggattaactcgctttactgatcgtttactagatggaacattctaccaatattttgttgatgggaaaaaattggtgatattgtacctggagaatcaagaagtgcatatgttaatgttgcacctaaaaaagattattttacctttacagtcactgctttag
>yhjX JKDNFDDK_00733 CC17
ttgaaaaatttaaatcgttatgtagttgcggtttctggagtcgttttacatttaatgctaggatcaacttatgcttggagtgtgtttcgtaacccaattatctcagagactggttgggatatttcatcagtttcattcgcttttagtttggctattttttgtctaggaatgtctgcagcttttatgggacacttagtagagcgttttggtcctaggataatgggaatgatttctgctattttatatggagcagggaatgtgttaacaggcttagccattgaaactcagcagttatggttactgtatgttgcatacggtattttaggaggaatcggacttggttcaggttatattactccagtatcgactattattaaatggtttcctgataggaggggactagcaacaggattcgctattatgggatttggctttgcttctttagtaacaagtccgcttgcacaatccttactgattaggattggtgtgggtaaaacgttttatattttgggattagtatatttttttgtcatgatgattgcctcacaatttattaaacaaccacctcaggaaaaaataactattttgactcacgatggtaaaaagaatgctatgaattcacaaattatcactggattaaaagcaaacgtcgctataaaatcaaaaaccttttacatcatttggttgaccttgtttattaatatttcgtgtggcttaggtttaatatcagcagcttcaccaatggcacaagatttagcaggctattccgcagaatctgcagccttattagtaggggtactagggatatttaacggttttggacgtctgttatgggcaagtctctctgactacattggacgcccgttgacctttataatattatttattgtgaactttattatgacttctagtttatttttgtcattcaatgctattgtatttgcaatagcgatgtctattttaatgacttgttatggtgcaggtttttccttattacctgcttatctaagtgatatttttggaacaaaggaattagctactttacatggttatagtttaacagcatgggcaatagcaggtctgtttgggcccctattgttatcaaagacatattcatggggaaattcctatcaattgacattaatggtttttggttttttattcttattcggattattgttatctctatatttaagaaaattaacaactaaagttgtgtag
>luxA JKDNFDDK_00769 CC17
atgattgaattaggtattacaacattcggagagacaacaatccttgaagaaacaaaccaaagctattcacatcctgagaggattcgccaattagttgctgagattgaactagctgatcaagttggtttagatgtatatggtattggagagcaccatcgtgaagattttgcggtctctgcacccgaaattatcctagcagcaggagcggttagaactaataatatccgtttatctagtgcagtaacgattctctcttccaatgatcctattcgcgtctatcagcaattttcaacgattgacgcactttcaaatggtagagcagaaattatggcagggcgtggttcctttattgagtcttttccattgtttggatacgatttagcggattatgatgatttatttaatgaaaaaatggatatgttgttagcaattaactcagcgacaaatctcgattggaaaggtcatttgacacaaacagttaatgagcgaccaatttatccaagagcattacaaagacagttatcaatatgggtggcaacaggaggaaatgttgattctacaattcgtattgcagaacaaggtttgccaattgtttatgcaactattggtgggaatcccaaagcctttcgtcaattggtccatatttataaagaagttggtagtcgtaatggacacaaaccagaacaactaaaagttgctgctcactcttggggatggattgaagaggataatcaaaccgctattgaccgttattttttccctacgaaacagaccgtcgataatattgctaagggacgccctcattggtctgaaatgactaaagagcagtatttacgttcagtaggtccagaaggtgctatttttgtaggaagtcctgaagtggttgcacataaaattataggacttgttgaagcgcttgagttagaccgttttatgttacatctaccagttggctctatgcctcacaaagacgtcctaaatgccatcaaactttatggtgaggaagtagcaccaattgttcgaaaatattttgaaaagaattaa
>gcc1710 JKDNFDDK_00799 CC17
atgaagcattatcacatgttgaaggtggccttggtcatagatgggtatacagtaagaaccggtaaacatacttatacaagtgcatggcatctttctgaaaatactgctgcagcaaatgcaagaaatcgtatgggcctttaccctggaagcgtttgtcgtgtctatcttgtataa
>gcc1711 JKDNFDDK_00812 CC17
ttgactttaccttctaatttgttactagaggtaaataggctaaaggaatgttttgctgattatattatttttctagatgcagatgagacggtcctataccaacgtcaaaaaaatgattttaatagacggcgtcattttttcaaatggtatactcatcacctgttgcctgctaaaaaacattatttagacacattttccaatgttattcatattaatacaaatcatttaaatgctgaagaagtggctgaaaaaatcattgacatcattcgtaagttaactctataa
>gcc1712 JKDNFDDK_00825 CC17
atgggaaaattagacgctaaagatgataaattaagtaacagtaaaaaggatttagaaaagttggaagatgattaccatcataaaaccatagctatttcagataaattctttgaactggaagataaacgatgtgagtttgagacgatgcttcaggaaacttacgaagcaacaagttatcatcttcgtcaggatgagatgattaatgaagagtcctttatgaccatgaatcacattatagaagcttttcaaagtgattttgatacagaatatactaaagagaaaagaagattgactgccttagaagaagaaactaatcaaaagtactctaaaaagagacaattgcttgaagaaaaaatagatcatttaatgtcagaaaggagagactatgggaatccttggtga
>gcc1713 JKDNFDDK_00826 CC17
atgtcagaatataaaacaatccatcccaacgccagattaaaggatcaatatgataacacaattggagttgtttcggaggtttacgacaatacttctcattctggagaacagatttatgctgtggttgataatcgtcatattccaaaagaagatgtaaaagaggtgacggtactttttcgtggatcaacatctcctcaggaatttattaataatcctgcagatgtgactttggattggttagaaaatgacattcctatggcaagtaatatttgggtaatgaaagattttgggaatcctcataatttcagtgctgtatcaccacagttgaaagcttcatcagaacatttaaaagagattatgaaaaaatatccaaatgcaaaaataaacattggtggacattcattaggaggtatggatgctcaatatgctgttgtagatattacagataagaaagacttgaaacggattaactctgtacatgtttataatgctccagatatatatcctacacttactaaaggacagaaaaagacggcagattcactgaaatctaagattgttgtttatgttgatcctaatgattttattggcatggtggggcgtgaaggaaaaaaaggaagtgaagactctgtaggaacagtctattatacagaaagtccagatatcaactggatagatcaacacatgacctatggctatcgtatggaaaatggtcagattaaagttattgaaacgaatttaccaccggaagttaggactactagaaaagctatgggatctttttataaggacaagaaaaaatttaaaaaatctggtaagggtctaagttcgcatgaaaaaatcttcttggatgctgaacaagctgctgttattgcaagtggtttagtctctactgctgaaactgctttagaggatatcaagacatctgcgaaaacagctgttggagaagcagaagaattgtggaatacgactaaatcgattccttttggtattacggagcttacagaagcagagttggcagaagcttatgcagaaggtggtgtcacttatgatagcatagtaactaaaactgatactcattttgatgagaaagtcaaaaatgcaggagatttagtaacaacatatacgactttgaaaagtgatattcaatcaggtgttgaaaccatgttatctaaggatagtgaattagctggagattttaaagcatgggaaaattag
>gcc1714 JKDNFDDK_00839 CC17
atgcttggagagaatatctatttacaacgtactcagattggtatgacgcaagagaatttgagtgattatttgcatttaacaaaaactacaatttcaaagtgggaaaataatcaagctaaaccggatattgactatcttattttgatggctaatctttttgatattagcttggatgacttagtcggttatcaaaaaacattgtcagatgatcaaagaaatcagctcattaaggatctaaaaataaaagcaaatgtattgtctgagagagatttctttcaggaagttaaggaattatcaaaacagttccctaacgattttaagactctgttgataatgattaatatggtcttgagcaacctaaccaaccttaatgattcagaaatgaaagagtggtcactaagtacactaaataaaattattagtaaaacagtagttgagtctgacctccagacggcgataatgttcaaaacggtcgttctttttcacaaccttgaatatgatgaagtgataaacctttaccagaatagtccctataaattaggtgaagaattacttttagctaatagcttttttgcaaaaggcgatgtttaccgagctaagcaagtattacaggttgaaatttatcagcagattctacttgtatgcgagtatctattgagtttatcaacttttgaagttgaagaaaacaaaggcgatatttttgaaaggcttgaacatatgatagaagcgtttcaattaaactctttgcatcccaacacagtcatcaagtgttattatagtttagcttgtcattatagtaaaagtgatgatgataaggcattaggatatttaaaacaatgttttaaatctttaaaacagttgctccaaagatttgaattacacggtgatactttcttttataccatcgatgattggttagagacaatacctactggtattgcaccaccgacgagtcaattacaggtaatagaacgagttgaggacttatttcaaaattcacaatttaaagaactatcagggcgtaaagaatttcaacaaattattcaaaaacttaacgatttaaaaaaggattactaa
>cadR JKDNFDDK_00861 CC17
atgaaaaaattttttacaaataaattttggttaggcgttgtctcactctttctggctattttattatttttaacggcaactgcaacaagtatgaaccatcaagacaatagtaagattgcaggagcgtctgagacatatacacataccctaacagatgtgccaatagacatcaaatacgatagtgatgattactttattagtggctattcttatggggcagatgtctatatgtcatcggttaatcgtgttaagctagattctgaaataaatgaggatacacgaaaatttaaagtagtcgctgatttgacaaatatgaaaccagggactcagaaagtcccactaaaggtagtaaatttgccatctggtgtaaatgctacggtttctccaacaacaattacagtaactatgggtaaaaagaaaacaaaagagtttccggtttatggacatgttaatgataagcaaattaaagctggttatgcagtcgataagatgtcagttgatgtgtcaaaagttaaagttactagtgatgaatctattatagatcgtattgaccatgtcgctgccaatatccctgatgataaagttcttgatgatgattttaacaagacagttactttacaagctgtaacagcagatggtacagtattagcaagtattattcacccttctaaagcaactttatctgtcaaggtaaaaaaattgaccaagacagtaccgattaatttgataccagtaggacaattcagcgatagtatttcaaaaattaactacaagttgagtcaagaaaaagcagtaatttcaggaacaaaagaggctttagaagctatttctgttattaatgctgaggtagatatttcagacgtaactaaaaatacagaaaagaaaattaatctttctgcaaacaatgtttcagttgatcctgctcaagtaacagttcaattgacaactactaaaaaataa
>gcc1715 JKDNFDDK_00904 CC17
ttgattcaagatattctaaaaagtgtaagtagagaagattctaatacattagagacagatacattagcaatcaaagataatgcaataatagtaaaaaatagcagtattcagataacgtctatctcaatggtaagtagaagtaatttttcatctccaataacgttgctagattatgtgattttatttgtattatttattataggactgattcctccttttataggacttatatttttggtaggctatgcttacctagtttataaaaagcataagcaacatttaaattcaaaatattatattatttttaacttgggctctagcagggactattttctttattttaaagattcgaattttagagataaagttttcgatgtaattacaaaatcgttcaataacaaaaatcaaaatataaaaattgatataaaaaaccaaaatataaagggcgataattatgaatctggatctagtcgaaatgatgtctcaggtagtggtaatatagttggaacaaatattgataacggtagtcaagttagtttatctggggatatatcaaatggttctactatcataaaagattctaatattaataatgccgatatacataaaagtgtggaaattccatggactgatatggttgagcagttaaatttaattattaacactcagctatctactgcggataaagcgatatattcagaattgttggaaattagtgaggcagaggatgaaagaaaattgaaaaattttgtcaataaaatgtctagtttcttcaaaaatgattatgttcagaataccataactggggtgttaggcaatgtcatttctagtattttaatgaaataa
>gcc1716 JKDNFDDK_00905 CC17
atgggtctatttggattcggaaagcctaaagatgaggctttggaagctaaaatcagtagtttagaaagtaagttaaaagataaacaatctattttggatgatttaacaaggcagataaaggttgctaaagatattttaaaacttgatgatgaacttaagaaacgccaatcagaacttaaagctttacaaaaagaggtaatagttcttaatgatgatttagatcttcaagagtacggattttttgagagaaaatataagttctcagatagtactaagtataaagaagaattggaaactctgagaaagaggcaaaaacagttagtaaaagataaaaaagcgggtgttattgtaagacctatgttgctggataacagtaaatcaaaaggacgagcaatgcaaaatcaacttattaaagcgatgataagaggttttaatggagaagttgatgctcacctggtaaaggtaacggctactaatctaagtaaaaaagtagatgcagttgttaaatcatttaatcagcttaataagatgtattcaagaaatttggtatgtctatctaatgactatcttgagctaaaaatttcagagttacaattagcagtagaatatgaacttcagaaattagaagaaaaagaacttcttcgtgaacaacgtgcgaaggaaagagaagataagaaacttcaagcagaattagctgctaagagaaaacaaattgaaaaagatagaaaacactttaaacagatgttagataacgttgaagaattacttaaaacagctaatgaggaagaaaaggaaaaattaaatcttcaattagcagaataccaagataaattatcagaactagatgagttagaagaagatattgattatcgagaagggcatgcaactgctggatatgtttatatcatttcaaatattggtgcatttggagaagatgtttacaagattggtgttacaaggcgtctagatcctatggaacgtattcgcgaattagggagtgcatctgttccatttcaatttgatgtacatgccttaatttttagtgaggaagctttttcattagaaaaagagttacataacagatttgaaaaaaataaaattaataaagttaatgggcgaaaagagtattttaaagtcccattttctgacatcaaagcagtgttagaggagcataaagaacttgctatcgagttgactgaaaaagcagaagcatttgaatatagacaaagtctgatgacaaaataa
>lacC JKDNFDDK_01071 CC17
gtgactcgtgttctttctcaacttggcgataatgtagtggcaactggtctattaggggggcattttggagatttcatccgaagtggcttagatgcattggaaatcagacaccaatttttaagtattggtggagaaacacgtcattgtattgcagttttacatgagggtcagcagactgaaattctagaaaaaggtccacatattactaaagatgaagcaggcgcctttttgaatcatctaaaacttatctttgatgctgcaactatcataacagtatcaggaagtttaccaaagggactcccctcagattattatgctaggttaatctccctagcgaatcactttaataagaaagttgttttagactgttcaggagaagcattacgttcggttttaaaatctagtgctaagccgaccgtcattaaacctaaccttgaagaattaacacaattaattggaaagccaattagctatagtttagacgaattaaaatctaccttacagcaagatatttttagaggaattgattgggttattgtttccttaggtgctaggggagcttttgctaaacatgggaatcactactatcaagtgacgattccaaaaatagaagttatcaatccagttggttcaggggatgcaacggttgcaggaatcgcgtctgctttagaacatcaactagatgatataaatttacttaagagagctaatgtcttgggtatgcttaatgcacaagaaacattaacagggcatatcaatctgacctactatcaagaattaatcagtcaaatccaagtgaaagaggtatag
>gcc1717 JKDNFDDK_01138 CC17
atgttaaatcacaaatttcttcaagttctaaaatatgagggtgtcgtttcgataacaagctggaccgaattagctcctcacgttacaaacacttggaatagctacctgactattacagatgaccagcgtatattagctcctgcagcaggaatgactcatcttgaaatgatctcaataataattctaaaattattatga
>dinB JKDNFDDK_01140 CC17
atgggggagagaacaatgttaatttttcctttaataaatgatacgtcgcgtaaaattatccacattgatatggatgctttttttgcatctgtggaagagcgtgacaatccctctcttaaaggaaagcctgttattattggttctgatcccagaaaaaccggcggcagaggggttgtttctacttgtaattatgaggctcgaaagtttggagttcattcagctatgtcttcaaaagaagcgtatgaacgatgccctcaagctatctttatttcgggaaattaccaaaaatatcgccaagtaggaatggaagtacgagatatatttaaaaagtatacggatttggttgaaccgatgagtatagacgaagcttatttagatgtaactgaaaataaaatgggaataaaatcagctgttaaacttgctaaaatgatacaatacgatatttggaatgatgtccatttgacctgttcagcgggtatttcctacaataaatttttggcaaaattggcttctgactttgagaaaccaaaaggacttaccttcatcctaccagatcaagctcaagatttcttgaagcccttaccaatagagaaatttcatggtgttggtaaacgctccgtcgaaaaattacatgctttaggggtttatactggtgaggacctcctttccttatctgaaatttctttaattgatatgtttggtcgtttcgggtatgacctttatcgtaaggcaagagggattaatgcttccccggtaaaacctaatagagttcgtaaatcaataggaagtgagaaaacctatgggaaattactatataacgaagcagatatcaaagctgagatttcaaagaacgttcagagagttgttgcttctctggagaaaaataagaaagttggtaagacaatcgttttaaaagttagatatgcggattttgaaacattgacgaaacgtatgacattagaagagtatactcaagattttcaaatcattgatcaagttgctaaagcgatatttgataccttagaagagtcagtttttggcatacgactcttaggtgttacagtaacgaccctggaaaatgaacatgaagctatctatttagatttttaa
>mta_2 JKDNFDDK_01207 CC17
atgatttcacaagctatgagtcagatttttaaagactttggacagttgaaagaactttctccgacagatgagaaagttcaaaaacaagttcagattttacaagattatatcacagctcagttttacaactgcactaacgatttattagcaagtcttgaaataatgtacatctaa
>glpF_1 JKDNFDDK_01209 CC17
atgactcaatttcttggggaatttttaggaacatttattttggttcttcttggggatggcgtagttgcaggaaatgtgctcagtaaaaccaaagaagaaggaactggatggactgctattgtttttggctggggaattgcttgtaccgttgctgtttatgtttctggattattcagtcccgctcatctaaatccagcagtcacattagcaatggcttctattggagcaatttcttggggacaagttatcccctttatcattgcacagatgttaggagcaatggttgcggcaactattttatggttacactattatcctcattggaaagaaacaaaagatagtggacttatccttgccagcttctcaaccggacctgctatccgccatacaccatcgaatctccttggtgaaattatcggtactgctattcttgtgattacaattatggcaattggtcctagtaaagttgcagcaggtcttgatccaattatcgttggtatagttattttcgcagtaggattctctcttggtccaacaactggttatgctattaaccctgcacgtgacctagggcctcgtcttatgcatgctatcttacctattgaaaataagggtaactcagattggtcatacgcttggattccagttgtaggtccaattatcggcggtgtccttggggctatcttatacaatattgctttgactttagtttaa
>gcc1718 JKDNFDDK_01216 CC17
atgaaaaagaatagtttatataatcagttaataaatagtgaaccgataggctttattgatccactaaccgacttgggggaatttgatatttttcaaatgaagttcaaagaacccgttagatacttgaaaaataaatattcaggaaagccttattcaccacattggcagaataaaattgaaaaaatgaggtctcatcaagaaagcctaagagaagaagttaaagaagagattccgattactagtagggcaagaaatcaagaaaataatttgagttga
>endA JKDNFDDK_01217 CC17
gtgctatatttatttaatagatatcgtctcattgaatatcaactaaccggagaaaattcgaatgcaaaaaatttaatgacaggcactcaaaatttaaatgctaattttgaagatgaaaaatcgtcgatggtatattatgaaaatatggtggctcattatataagactaacaaaccatcatgtgagataccgtgttacactcttatttaaaaatattgagatggttacaagaggggttggtatggaaacccaaagtgtggaagataatcagatatcttttgatatttatatttttaatgtgcagtcaggatacaacattaattatttaacaagatattccgttaaggaaaattaa
>gcc1719 JKDNFDDK_01218 CC17
atgaattcagaaattcgaaatagaaaacatgtttatttgaatgatgatattatctttcagttagctgaaatctcagaatttttaaagtcaagtcagtcaacatttaaacaggagcgtagtccatattctcaaataatagacctacgaaaagaagaagcacaagctaaaagtgttaggaatagcatagaaaaattattgtaa
>panE JKDNFDDK_01219 CC17
atgaaaatatgtattttaggattaggcgtaataggcacaacttatggatatatctttcaaaaagcaggacatcaggttgaacatttagttagagaaagtaaaaagcaagatgttccattaaagctggatataaccatgttagatgggcgatataacaataagggagaagaaaaaacagatatatatactgtgaatcttgcaaaaccaaatacaaattatgactttatccttttaagtgttgcaggcgggaggataaaagatgccatagcaacactttcacaaaataatattacaggaagtttgttattattttgtaacttttggaacagccgtgaagaaatcgaaaaaatggttggtgattttaaatatatcattggatttccgacagcaggtgggaatttgaagcagaaaaagttgaattgtgttctgtttgaccatataatgcttgaaagtgaagaaaaagcaactatcacaaactataaagagttgttagaatttctcgaatctgccgacataaaagtagaaaatccttatgatatgatagagtggatatggattcatatggcaataaatgcaggtgttacttctactgcagcaagggcaggaaaaattgatgatccaaaacaacttgcggttaatcttatgagagataatcatggattgtctatcgcggtaaaatcaataagagaaacaattaaagtagtaaaaaatagaggggtcgatttaagattatataaaaatgaactttttccttataaaataccttctactattgcaggaataattatgaaacgaatgttcgcaagaaatgaacttacgagtagaattatgacgttgcacaatgatgtaaaagatattatgtatggttgtaaatgtatctatgatgctggaaaacaggaaaaattgaacttaccattgttttatcataatatggataaaatatttaatagttaa
>gcc1720 JKDNFDDK_01220 CC17
gtgcgccttgtatggaaatttctatcagaaaagttagtatgtaagatcatggattcttcgtacggtgtgttgatattattttttatttgcctatcaataactgctgtaggtggatatacattggtatataatttgtctgggtattcctcaatggatgcacagaaagtttttggaatcattgtactaacaataattttactagtatttattgtaggaacaattttttatgcaataggttctgcacagttgataatgtcgattttgtctaagaaaaagatttcgtttgatgagaaagatgcaccacttgatggtgcgactcatgtgggagagacagttttccaaggaaaggaggtgtcgttatatagtaagcaggataaatttttcctatggagtagaaagtggcaaaagggtttcagcaaatatcaatattatcacatacgaccggttgatcaaactgaaattagtgaggtgtatcaagtggaaagatgttgcttctattgtgaccatatatttacacaattttttattagagaaggaaaaaatagagagaaaatagttgagttatgcactattgatgtacaaattggtaatgacagagatctaggatttaaacaagttaatagaggcgagtttgaaaaaacggttccttttaaggatgtcgaaattaaagaaataaagaaattgattgatttgaaacaaatataa
>puuD JKDNFDDK_01222 CC17
atgttaacaaagcctattattggtattacaggaaatgaaagagaaatgtcagatattccaggttattattatgattcggtatctaggcatatttcggaaggagttaaaaacgcaggcgggttaccagttatcctaccaataagtgaagcagaaagtgccaaagcttatgttgagatgatagataagctgatcatatctggtggccaaaatgttttaccatcctattatggtgaagagaagataattgagagtgatgattattcacttgcgcgtgatatttttgaatttgcattagtcgaagaagcgttgaaacaaaataaaccaatctttgcgatttgccgtggcatgcagttagtaaatgtggcgcttggtggtacacttaatcaatctattgataatcactatcaagagccttacattggatttgctcattatttaaatgtggaaaaagggagttttctagaaggctttatatcaggtgattttaagatcaattctcttcatagacaaagtgttaaactgttagctgaaggtctgatagttagtgctagagatcctagagatgggacagtagaagcttatgaaagtcgaacagaacaatgtattataggtgttcaatggcatccagaattaatgcttcaccaaattgaaaaccaaaccttatttggttattttgttaatgaaacgtag
>yxeM_1 JKDNFDDK_01223 CC17
atgacaataaaaaaagtgttaagtgtaacaggaattattttagtgacagtagcgtctctagctgcttgtagctcaaaatctcatactactaagacgggcaaaaaagaagttaattttgcaactgttggaacaacggcacctttttcttatgtgaaggatgggaaactgactggctttgatattgaagtagccaaagctgtttttaaaggttcagataactataaagtcacttttaaaaaaacagaatggtcatcggtatttaccggcattgattcaggaaagtttcaaatgggtggaaataatatttcttattcatcagagagatctcaaaaatatttattttcatacccaataggctctactccttcagttttagcagttcctaagaatagtaatatcaaagcttataatgatattagtggtcataaaacacaggttgtccaaggaacgacaactgccaagcaattagaaaatttcaataaagagcatcagaaaaatcctgttactctaaaatatactaatgaaaatattacacagattctaacgaatttgagtgatggaaaagctgattttaaactttttgacggaccaactgttaacgctatcataaagaatcaaggtctcacgaatttaaaaaccatccctttgactatgagagatcagccttatatttatttcatctttggtcaggatcaaaaagacttgcaaaagtatgtgaataatcgccttaaacaattacgtaaagatgggacactttcaaaaatagctaaagaataccttggaggtgattacgtaccaaatgagaaagatctcgttactcctaaggagaagtag
>speG_1 JKDNFDDK_01298 CC17
atgattaagatacttggagaaatcgtagataaccagctacctgttgtggaaacgaatcgtctgttgttgcgtcaacgcaagttagaagatgctaaggagatatttgaatttgtcaaacttgatgaggtgacttatccagcaggttttccggctgttaaaagcttggaagaagagataacctatattcaagagatttatccaactaatcttgaaaaagaaaagttaccctctggttatgctattactctaaaaggcgatgataaggtaattggttcagtagattttaaccatcgccacgaagacgacatttttgaaattggctacctgctccaccctgattattggggacaaggcattgtgccagaagcagcttcagtccttgtggagataggtttcacactgctaggactacataagattgagctgggatgctatgactataataagcaaagtcaggcggttgcgcgcaaattaggttttactttagaggctaatattcgtgatcgaagagatgcccaggggcaacgttgtggcgatatgcgctttggtttactgcgaagcgagtgggagaaaaaaagaagatga
>cas3 JKDNFDDK_01302 CC17
atggataagggagagaggatgatgatgactaaggaaacgttggcacattatcaaaagaaaatagaacaagaatctgaaaaaaagcagtctttagatgagcactcatggcatgtggcctgttttagtcgacaggaagcatctataattggtcaaggagatgtgctttttttaattggtctataccacgatctaggcaaagctgatcgagcctttcaagataaattattaaataatccaaatcgacatgttgatcattcttatgcaggggcaaaatacttatgctctattattgggcctcatctaaaaagtcgaggggttgataaaggtgagagaatgacattcaatgaaatggtgggttatgtcatctcggctcatcatgggatgtatgatttttgctactgttctgacgatgctgaatattatagctttaataaatttaaaaaccgtatcaacagagacttagatgattatcactatcacgaagatattaaagggtatgctataaaattagaagaaaaattgtgtgattacggctacaaagatttaagggagcttattgataaagcttttgataattaccaacaagctatgtcttccttaaactggcaagataatagtgagtgggattattatcagtcttgtatggtgagactttacttgtcgctcttaaaaaacgctgatattttggacacagtaaatgcctatggtcttaaaataagtcctatggataaaacagagcgatcctctctaaaacattcttatttagcagccattgaacaaaaatatgctagctttggacgaccaaacaatcagttgaatactattcggacagaaattgctgagcgtgttaaagaaagaggtaaacgggattccaaagggatctatcgcttagatttaccgacaggagctggcaagactaatcttagtatgcgctatgcgtttcaccaattagttcatcaagacaaatcaagatttttttacataacgccctttctttcggttcttgagcaaaatgcttccgaaattagaaaagttacgggtgaccttggcgttctagaacaccattccaatatggttaaacaggctaatgaagatgatgacaaggacagtttattgtcagcttatcttattgatagctgggatagtcaagtagtcttgacttctatggttcaatttttccaaacgctttttaaaacaaaatcggctaatttgagacgtttttcaagtttgattaatagtgttgtgattctagatgaagttcagtcactgcctattgaagtcaccactttgtttaatttaacgatgaatttttttaataaagttatggatacaaccatcgttctttgtacagcaacacaacctgcttatgattcttcagagattgaccatcgtatctgttatggagggaatttgggagaattagctgaaatagtggattga
>gcc1721 JKDNFDDK_01366 CC17
atgacttcaattaaacttgttgccgtagatattgacggcaccctattaaatagtaagcgtgaaattacacctgaagtggctaaagctgttcaagaagcaaaatcaaaagacgttaaaattgttattgctacaggacgtccaatcatcggagtccaagatcttttagaagaattgaaactcaatgaagagggagattatgttatcacctttaacggcggtctagttcaagacacagccacaggagatgacatcatcaaagaaaccttaacctatgaagactatctggatttcgaactgttagcgcgtaaattaggcgtccacatgcacgccattacaaaagaaggaatttacacagcgaatcgtgatattggtaaatatacaatacacgaagcaactttagttaatatgccgctcttctatcgtactcctgaagaaatgggagacaaagaaatcattaaactaatgatgattgatcaacctgacatcttagatgcagcaattgctaaaattccaaaaaaagttctcgataactacaccattgtaaaatcaactcctttttatttagaaattttacccaaaaacgttaataaaggcactgcacttctccaccttgcagagaaaatgggattaactgtagatcaaacaatggctattggtgatgaagaaaatgaccgtgctatgcttgaagttgttggaaatcctgttgttatgcaaaacggcaatcctgaactaaaaaaaatagcaaaatatatcaccaaatcaaacgaggaaagtggcgtagcctacgcactacgtgaatgggtaataaactga
>gcc1722 JKDNFDDK_01369 CC17
ttgttaaaagaacagaaaaaatccttgttttacacacaaggtcaagaagaggttctaacgtctttagaatcttctcgtgaaggattatcaacaacagaagcgaaaaatcgcttagagatgtatggtcgcaatgagcttgaagaagggaaaaaacgtagtctaatagctaagttttttgaccaattcaaagatttaatgattattatcttactggttgctgcagctctctctgttattacggaaggtatgcatggcttaacggatgcattgattatcttggcagttgttatcttaaatgcagcttttggtgtttatcaagaggggcaagccgaagcagctattgaagccctcaaagatatgtcaagcccaattgcgcgtgttcgtcgtgatggtcatactattgaggtggattctaaagaactagttcctggtgacctcgttatgttagaagcaggagatgttgttcccgcagatttacgacttttagaagccgcgtctttaaaaattgaagaagcagctctaactggtgagtcagtacctgttgagaaagacatatctcaagtagtagcagaggatgcaggtattggtgatcgtgtgaatatggcgtatcaaaattcaaatgtcacgtatggtcgaggatatggtgttgttactaacacagggatgtatactgaagttggtaaaattgctgatatgttggcaaatgctgatgaatctgaaacaccattgaaacaaagtttagttcaactttctaaattattgacttacttaatcgtgattattgcggttattactttcttagtggggatatttgtccgtaaagaaggttggattgaaggattgatgacttcagttgctttagcagttgcagctattccagaagggcttcctgcaattgttacgattgtcttatcaatgggaacaaaaactcttgctaaacgtaattctatcgttcgtaaactccctgcagttgaaactttaggttctacagaaatcattgcatcggataagactggtactctgacaatgaatcaaatgactgtcgaaaaagtgtatactaatggcgttctccaatcatcttcggaagaaatttcagttgataataacactttacgtattatgaatttctccaacgatactaagattgatccttcaggaaaattaatcggtgacccaacagagactgcactggtacaatttggtttagataagaattttgatgtccgtgaagttttgaaaaatgaaccacgtgtcgctgagttaccatttgattcagatcgtaagttaatgtctacgattcataaagaatcagatggtcgctactttatcgcagtcaagggtgctcctgatcaattattaaaacgagttactaaaattgaagataatggcttggttcgtgatatcacggctgaagataaagaggctatcctaaataccaataaagaactcgcaaaacaagctcttcgtgtcttgatgatggcttataaatatgaaacacaaattccaactttagagactgatattgttgagtcagatttagtattctcaggtttagtgggaatgattgaccctgagcgtccagaagcggcagaagctgttcgagttgctaaagaagcaggaattcgtccgattatgattaccggggaccatcaagatactgcagaagctattgcaaagcgtctaggtattattgatgcaaatgacacagaagatcatgtctttacgggtgctgaacttaatgaattaagtgacgaagagtttcaaaaagtatttaaacaatattctgtctatgcacgtgtttctcctgaacataaagtgcgtatcgtgaaagcttggcaaaacgatggcaaagtcgttgccatgactggtgatggtgttaatgatgctccatcgctaaaaacagcagatattggtattggtatgggaataactggtacagaagtttccaaaggtgcttctgatatggttcttgctgatgataattttgcaactattattgtggctgttgaggaaggacgtaaagtcttctcaaatatccaaaaatctattcaatatcttctttcagccaacatggcagaggtatttacaattttctttgcaactttattaggatgggatgtacttgcaccggttcaccttctttggattaacttggtaacagatactcttccagctatcgctcttggagttgagccagctgaaccaggagttatgacacataaacctcgtggtcgccagtcaaacttctttgatggtggtgttatgggagctattatctatcaaggtattttacaaactatcttagtacttggtgtctatggttgggcattgatgtatccagaacatgctggttatcgcatgattcacgcagatgcccttacgatggcctttgcaacgcttggtttaatccaattggtacatgcatttaacgttaaatcagtttaccaatcaatctttacagttggagcttttaaaaatagaacctttaactggtctattccagtagctttcattcttttgatggtgactattgttgttcctggatttaataaacttttccatgtaactcatttaagttcaacacaatggttaactgtagttatcggaagtttattgatggtagtgttaacggaaattgttaaatttatccaacgtaaattaggacaagacgaaaaagctatttag
>cpdA JKDNFDDK_01371 CC17
atgaccaaacttgctatcatgagtgatttacatattgacctcaatcatttttctacctttgagacgaaaacgttaattaatttgcttaagaaagaaaaaattgatcacctccatatcgctggggatatatctaatcattttactaaagatacacttccctttatcaataacttaaaaaagcatattaaacttagctataatttaggaaaccatgatatgcttgatttaacagaaacagaaatccaacgccttgactttcaaacctatcgatttgacaaaaaaatgctactagcttttcatggctag
>gpp1723 JKDNFDDK_01377 CC17
gtgaacaagaaatcctttttccagtgtgttatactacttgtttcttttttagtgttaacattagcagttaaatctcaaagtgatatgataagttatttggataatatcacttcagctttttttcaaagcatacgaaactccgatttaactaacttaatgacgataatatcaacagttgtcagccctttgacaacgtcattaatagcacttgttatccttgggtatcaatattttttaaaccaaaggatagctgtgtggctatttatgttattttttggtaccaatgctttggcattgcttttaaaagatatcatcgcacgtcatagacctatgaatcaacttatttttgactcaggttatagttttcccagtggacatacgatatcaacgtttttattaatgattcttgttttagtggttgcaagacagagattgagaagagtattgtcacaagtagttttcgtaatatttgcattagtaatccttgcatcagttattttttcaagactttatttagaaaatcattttttaacggatattttagggtcgttgttactaggagcatcgtcatattgtggtttgtctgctattgtatctttgaaagagttacaataa
>gpp1724 JKDNFDDK_01380 CC17
ttgaatcaagaaaaaaagagacttaacctaatcgggctgatacttttagctcaggctattgttttaagtttggcgactacactatttgctgaaatcttacaaaatgatgtctggataggtatagcaagtactttaatcgccttactcattccttgtttttttatgggttttaaaaatttaaaaaaacatctaacggcaactcatcatacaatcactttcaccactattttattcttgttaagcattatatatactactaataatatagtctccacaatatgggatgctgtgctaaatcatctcaatattatggaatcggaaagtcaaaattatgatgccacattcagtatacttatgattagttattctgttgttgtaggtcctttttttgaagaagttttataccgaggaatagtattgaatttattatccaagtatggtaaatggtttgccattatcacttctggcatcctatttggtttaatgcaccaagacatttctcagctattgactacatctattgcgggtatcataatgggttttatcgcttaccattattcctttaaggtagccctactccttcatatctgcaataactttatcgtagaaattttcacccagctatcaacagtaaacgagttatacgggacttattttgaaaatatattgctaattttagcaatcttatttatattatattacctttttacgcataggaatactgctcgccgtcgtataagtctgcactctaacgttcgagaggctgactcaataaactctaaacaacacacaaaattattacttactagttggccttttattctccttgtcatttacgacattgtcctaacaactattaattaa
>cssS JKDNFDDK_01393 CC17
atgcaggcgaatttcaccattttagatagtatctataacaacaagaaaataccagatgaaaatatggttaaccaagatagcatctttgtttggtcttactatgctatttttgaccagcattatcgtatgaaatatggcactgataatcataaaaaagagagccatgatattattcgctatcttacccaaaaaagattgtggcaaatttccaaggaaaaagatggtatgtttataaccatcaagaaaaaaacctattatgtaatgaccaaagactactctggtatccttgttgatggtagcataaaaaaagctcctaaagcacagtcgcaactttttcatgtgattaacttttcagacattacttacacccagcatctaattactaaaattaatcattttcttatagttatcttagtactaacctatattcccatgctatttattatgaggaagactttcactggaattagagaatctattcaatcagtacaaacttatatttccagcctttggaaaaatcaaggcaatcatcaatctagtcaaaaagaaattgtcttttctgatttcgatcctcttctacttgagagccaagaaatggcaaatcgaatctaccaggcagaagagagccaaagaaacttctttcaaaatgcctcccacgagttacggacacctttaatgtccatccaaggatatactgagggagttcaagagggtattattgatgccgagctcgcacactctgttattctgcaagagagcaaaaaaatgaaacagctcgtagacgatattatcttactctctaaattagatagtaacttaagtgatcaaaaagatgaattttctttaaatgaattacttaatagtattattgcttatttcaaacccctagctaataaacaaaagattagtatcacttatagaccagacaagcatgaaaagttactaaaaggtaacgaagagttgattcaacgagctatcaataatatccttagtaacgcactacgctatgctgtttctcatattgaaatctcttacacaaatcaaaaactaactatctcaaacgacggaccagccatttcaaaagaagacttgccttatattttcgatcgcttctataaaggacatggcggccaaacaggtattggacttgcaatgactaaagaaattatcaagcaacatcatggtaatatcatcgctgagagtgattcgacctcaacaacttttacgatttatttcaattgccacaaaattgcctaa
>leuS JKDNFDDK_01395 CC17
atgacattctataatcacaaagaaatcgaacccaaatggcaagctttttgggcagataatcacacctttaaaacaggaacagacgcatcaaaacctaagttttatgccctagatatgttcccatacccatctggagctggtctccacgttggtcacccagaaggctatacagcaacggatattctcagccgtttcaaacgtgcccaaggtcacaatgtcctccacccaatgggttgggatgcttttggacttcctgctgagcagtacgctatggatactggtaatgacccagctgagtttacagctgaaaacatcgctaacttcaaacgccagattaatgctcttggtttctcatacgactgggatcgtgaagttaacacaactgaccctaactactacaagtggacacagtggatctttaccaagctttatgaaaaaggtctagcttacgaagctgaagttccagttaactgggttgaagaattgggaacagctatcgccaacgaagaggttcttccagatggtacatcagaacgtggtggctacccagttgtcagaaaaccaatgcgccaatggatgctcaaaatcactgcctatgcagagcgcttgctagaagacttggaagaagttgactggccagaatcaatcaaagacatgcaacgcaactggattggtaaatcaactggtgctaatgtaaccttcaaggttaaggatacagataaggacttcactgtctttacaacacgtcctgacaccctttttggtgcaacttacgcagttcttgctcctgagcatgccttggttgatgctattacaacagctgaccaagcagaagccgttgccgaatacaaacgtcaagcaagtctcaaatcagaccttgctcgtacagaccttgccaaagaaaaaacaggtgtctggacaggtgcctatgccattaacccagttaatggtaaagaaattccagtttggattgcggactatgtccttgccagctacggtacaggtgctatcatggctgttccagcccacgatgaacgtgactgggaattcgcaaaacaatttaagctagacatcattccagttcttgaaggtggtaatgttgaagaggctgcctttacagaagacggtcttcacatcaactcagacttcctagatggtctcgataaagcgtcagctattgccaaaatggtcgaatggcttgaagcagaaggtgttggtaatgagaaagtcacttaccgtctccgcgactggctcttcagccgtcaacgttactggggtgagccaatcccaatcatccactgggaagatggtacatcaacagcggttcctgagagtgaattgccattggttcttccagtaactaaggatatccgtccttcaggtactggtgagagcccacttgctaacttgacagactggttggaagtgactcgtgaagatggtgttaaaggtcgtcgtgagactaacaccatgccacaatgggcaggttcaagctggtactatctccgttacatcgatccacacaatactgaaaaattggctgacgaggaactcctcaaacaatggttgccagttgatatctatgtcggtggtgcagagcacgccgtgcttcaccttctctacgctcgcttctggcacaaggttctttacgatctcggtgtcgtacctaccaaagagccattccaaaaactctttaaccaagggatgattttgggaacaagctaccgcgatagccgtggtgctcttgtggcaactgataaggttgaaaaacgtgatggtagcttcttccatgtggaaactggggaagagcttgaacaagcaccagctaagatgtctaaatcacttaagaacgttgtcaacccagatgatgttgttgaacagtacggtgctgacacccttcgtgtttacgagatgttcatgggaccacttgacgcttcaatcgcttggtctgaagaaggtcttgaaggctcacgtaagttcttggatcgtgtttaccgtttgatcacgactaaagagattactgaagaaaatagcggagcccttgacaaggtttacaacgaaaccgttaaggcagttactgagcaagttgaccaaatgaaattcaacacagctatcgctcaactcatggtctttgtcaatgcagccaacaaggaagacaaactctttagcgactatgccaaaggctttgttcaattgattgcaccattcgcaccacacttgggtgaggaactctggcaagtcttgacagcctcaggtgagtcaatctcttacgtaccatggccaagttatgacgaaagcaaattggttgaaaacgaaattgaaatcgttgtccaaatcaaaggtaaggtcaaagctaaacttgtagttgctaaagacctttcacgcgaagaattacaagaagttgcccttgctaacgaaaaagtccaagccgaaatcgcaggcaaagacatcatcaaagtcatcgcagtaccaaacaaactggttaatattgtggtgaaataa
>pta JKDNFDDK_01431 CC17
atgcgttccttatttggtggtttaagagaaaaagttgcaagtgattatgttaagattgttttccctgagggaagcgatgaacgtgtattacgtgcagcagctcgtttgaaatttgaaggtcttgtggatcctgttattttaggtaaggctgacgaagttcacgattctttggcaagacttggttttgttgatcaagattatagcgttattgaccctgaacaatacgaaaaatttgaagagatgaaagaagcttttgttgagattcgtaaaggcaaagctactatggaagatgcagatcgtcttttgaaggatgttaactattttggggttatgttagtaaaacttggtttggcagatggtatggtatcaggggccattcattcaacagctgatactgtacgtcctgctcttcaaattattaaaacaaaaccaggaatttcacgcacttcaggtgtattcttgatgaaccgtgaaaatacacaagaacgttatatttttgctgactgtgctattaacattgatcctaatgcacaagagctagcagaaattgcagtaaatactgcggatacagccaaaatatttgatattaatcccaagattgctatgcttagtttttcaacaaaaggaagtgcaaaagcgcctcaagctgaaaaagttcaagaagcagctaaaattgccaaagatttatctcccgaattagctgttgatggagaattacaatttgatgcagcttttgttccggaaactgcagaaattaaagctcctaatagtgatgttgctggaaaagcaaatgtttttattttcccagaccttcaatcaggaaatattggctataaaattgcacaacgtttgggtatgtttgaagcaatcggaccgatcttacaaggattgaatgctccagtaaatgatttatcacgtggatcaagtgctgaagatatttacaaacttgctatcattacagctgctcaagctattgatgagaaatcaaaataa
>ydfG JKDNFDDK_01433 CC17
atggatattacaagtagagaatcggttgacaaagctttagaaagtctgcctaaaaatttgcaatcaattgatttgttggttaataatgcaggtttagcacttggattggataaatcatatgaagctgattttgaagattggatgactatgattaatactaacgttgtaggattaatttacttgacacgatgcattttaccgaaaatggtagaagttaatagagggttaattatcaatttgggatcaactgcaggaacaattccttatccaggagctaatgtctatggcgcatcaaaagcttttgtaaaacaatttgctctcaacttgcgtgccgatttagctggaactaaaatcagagttactaacctagaacccggtttatgtgaagggacagaattttcaactgtacgtttcaaaggagatcataaaagagttgaaaaactttatgaaggtgcgcatgcaattcaagcagaggatattgctaataccgtgtcatgggttgctagccaaccagaacacattaatattaatcgcatagaaataatgccagtcagtcaaacttatggacctcaacctgtttatcgtgattaa
>pyrB JKDNFDDK_01476 CC17
atgaatcatcaaacacaaacactttcattagaacattttgtcagtttagaagaattatcaaatcaagaagttatgtctttgataaagagaagtatcgaagttaaagaaaatcctagcaacattggttttgataaagattactatgtgtcaaatctcttttttgagaattcaacaagaacacataagtcatttgaaatggcagaactcaaattaggattaaaaacaattgaatttaatgctgatacaagttctgttaataaaggagaaaccctttatgacactatcttaacaatgagtgctctaggattggacgtttgtgtcattaggcaccctgatattgactattataaagaattgattgctagtccgaacattcattcagctattgtcaatgggggtgatggctcaggccaacatccaagccaatcacttttggatttggtaactatttacgaagaatttggatacttcaaaggactaaaaattgcgattgtaggagatctaactcactcacgggtagctaaatctaacatgcaagtgctaaaacgattaggagctgaaattttcttttctggacccaaagaatggtatagtagtcagttcgatgaatatgggcaatgtttaccaatagatcagttagttgatcaaattgatgtccttatgcttttacgtgttcaacacgaacgtcatgatggtaaaggggtgttttcaaaagaaagctatcatcaacaatttggtcttacaaaagaacgctataaacatttaagggatacagcaattattatgcacccagcacccgtcaatagggatgtagagattgctagcgatttagtagaagcagataaggctcgaatagtgaaacagatgagtaatggcgtctatgcaaggatagctatcttagaagcagtgctcaatagcagataa
>smc_1 JKDNFDDK_01481 CC17
atggtaaatgttcagtcaggtaatatctcaaattaccaaaaaaatcttttagattctgcaactaatttccaaaatatctttccagccctcgttaaccagtatagtagttccattactgctaacgaatcactgaaaaaatctttagaagcttctgataacatgtttaatgatttgatgacaacccagacaaatactggaaaagatttatcaagcttaatagaacagcgccatcaagatagcatttcgtatgaagcgttttcggcctcattactagaaatgaataacgagttattagagaagcaattatctgatattatcacacaagcacaaaaagaccaagaaacattatcatcacaactcaatagtattatgggtgatgataacgataatgatcataatcataaagaaaactcatcagcttatctaaatgttgcaaggcaaaaaatccaagaactatctgaagcactcaagtcacaagataacatcgctaaagatcaaagtgaacaactagataaaattgttagagagggactagcaagttactttgctaagaataataaagataatattactttattagaattattgaagagtcattctactaatgagaagactttgaaagattttaaagttaaggtagcagatttcacaaattctctcatttcaagcattccctcactaaacctttcggagttgcacttaacccaagaagaaaaagccattcagtttacatcttctgattcggaaatcattaaaaaagtaagcaatgaaagaactctgtatttaaatactaatttattgaatcgtctttttgaagctaggaaaaatagagatgaagccaaaaataaagttaatcaattaaaattgccatctagttctactcgaactggtgagcagatagtttctgttgaatcaaataatccagattacagggtagatacctggacggttaatggtaagcaaacaagaaccttggaccccagccaaaacaataatattattatcaatagcagttatcaaggggaattatctaactctagtattacaaaaccaagctatacaatcactatcgggaatcagaaacaaattgtacaaaatgatgacggtgaaattcaacggtcttacttggaggcagaagcaacgtatcaacgaactctacaagaagtaattgatgcatataacaccactcacgacttagtagctaaatactacattatttctgatggcgaagaaccgcaaaatttatttgatcaatttttaaatcaaagtgttaacgatacgatggttgatctggtcaaaaatggtataactaagtatttgatggatgaaaacactgctgatgcgcaacagaaagttaaagatgtcatggaggaagttgaaaatagccaagatgaattggcggatcaaatggcaaaagtaactgagacaaatgtacgactaacagatacaatcaaaaaacagcttgagactcttcaaacaattaacatgaaggtccaaaacatcacacaggatcaatctaaagtaaacgactcacagaaaacaactgatcaacaattatctgatttgaagaaccagctagatgggctaatgacctctgcaactggcgtaaaagatatgtccaaatctaatagtcaagaggcggaccaagttaatcaaatattcacatcattcaataaagatgttcaagatgctaaaaattcgggcaacaaactttcgacggatgcaacagatttaatggctaacttccaaaaagaattggccaataacggtgatttcgtagcttctttctctaaagtttttaatactgcttataaaaatggagtgccaaatgatattctccttaatttcttatcacgacctgtcgctgaatcagcgtctgcagttagggcaactgaaaatacttatcgcccattcacttggatactattattagaagttgttagcctatttatagcatatatctttgcgactcaaaaccttattaagaaattgacagataggtataatgtcaatcgctggcttcaaacagactttttaaatatcattgtcatttcaggcctctctcttgtgattggtttagcactgggagttatctcaagcagaagtcttcatgtcatgcctgaatatgtaccatcttggttcctagttatgactctgtttagttttttattaattcatagtcagtatttctttattaaaaattttaaagcagttggtatgggtttagctttgtttatgattattagttttgtgtatctatcaaatgccgtaggcacagtagcgactgttagtggatttccaaaattactaaaagctattaatccactatctatccttgaaaatcaattatcatcttattttgataatgtaacaactggatttattttccttatcttagtacttcttgtggatgttgcttttattatcatgaatatttttatcaccttaaattttgaagctaaagtaaaagagtga
>gpp1725 JKDNFDDK_01488 CC17
atgagtccaagtgagaaattagatagaagaattgattcttcatcagacctctcccagtatgtatatgattttgaaaagcaatatacagaatatatgaagaaggggtattctgaaaaaaatgcgagtatacaagcacgacgaaccctgaatgaaatactacaagaaaataatccaggattgagatctagcgacgccatgtatgataaagaaacaggtattgcagctattgctgtaaaagataaaaatactggtgagacttatatagcttatgcgggtactaataaggatgctgatggggcaaccgactttatttcagatgcaaatatcggtgctaataactctgcttatttaaaacgattaggagacaaagctactagcttttatgatcgtgttcaaattaatggcgataatattactgtcacaacaggtcattcttatggtgactttctcgcttctagagtggcaattgagctaattccattctttattaactttagaaaagttaatgattcatttcacttttgttattag
>gpp1726 JKDNFDDK_01489 CC17
atgtatatcattccagctggttactcacctgaacgtttagactcagaagtccttacagcaaagattgaagatgatgaagccttattgcggaaaattcaagaccttaaagatcatttagataaaaataccaaaatcttggcttacgcttttgatggcttggaagtcagagtgaaagctagactaagaaaaaatcgtaagaaactcaaaaaccttatagaattcaatgccaaatctacctcagtctttaatgaattgaaggattattcaaatgctgtatcgtctggtttaacctttgtatctaaaggctttagtagtttcaatggccagttctcttcagcctcaaatcttgattggcaaaagactattaagacaggaatgagaaaacgagaagaagatgctaaacagttgagaaaaaaagctttagaagattcaaataagctcagaaaaattgcatcaaaaaggggttactttgaataa
>gpp1727 JKDNFDDK_01491 CC17
atgcagctattaagtcccttaaaaatgaaagtccttgaattaaatcccaaaaatgcttttaaaggatggaatgagttaagcaaaatagctaaaactgggaaagtactaggatggacaggtaaaattgctaatatttacatgaatggaaaaaaagatctttttgatgataaaacatcttcaatagatcaaaaaatcaaaaactttgctataggttcaggtgtagatgcattgtccggtgcagcaatagggactttggtaggaggacctgtgggaaccgttgttggagcaggtgcagggctggcatttgattttgctttgaattttaaagttaaggagttgggtaatgaatcaattacaggttttgctaaaaaaggtttaaaaaatcttgcaggaggattaggattttga
>gpp1728 JKDNFDDK_01492 CC17
ttgaaaaaaagtataaatgtaagtaggtatcatggacctttaattgaatttgaggttgatgcaagttatttaagaattttttcatatatcggtttacctttatcattgttttggtattttgttactcataacagtgatgactttggaatattaaaatcgatatttttaatttgtattatagtcaatttaatcgggctcatattaggattaatacaaaagtttactaaaaaacttatcaaatctctatcattttttgtactttcttag
>gpp1729 JKDNFDDK_01493 CC17
atggtatttgtttcggatgggtcccctgttgatgcgaatacgttgtattttggtaagggtactccaatttttatgataatgaacgttacgatatttatcatttctactttgatctattcctactattatttaccaaaaaatcaagggaaagtttggaaatttaatcaatggaataacgaaaagagtcgagaacaacaatacataagtaattttattgttacatttggtctgatattgttagttactccatttttaaagtatggtatctataacagttttggagttttaatcagtttactatttacagcaaccttaccatcattaattgttgattcactttatgcggcattttatgtccataagcatcctgagtatgaataa
>lytS JKDNFDDK_01495 CC17
atgacactctttttaattatgatggagcgagcggggttaatcatattattagcctatgcctttgtgcatattccctttataaaacaaactttgaagcaacccgaattaaaaaaacaccagtatattctgcttatcttatttagcttatttgctattatttctaattttacaggggtagaaattcagtcagatttatctatcattccacaaactcttaatcatatagcagatcaatcatcagttgccaacacacgtgttttaaccattggtgtatcaggtctaatcggtggccccatagtcggtattatagttggtctcttatctgtattcgttaggtacttgcaaggaggattagcccctcatatttatgtcatttcttccttactaattggtttatgctctgggttatcaggcaattatcttcgtaaaaattataataaaattcgtgttttagatgcaatggttgttggtttcgggatggaaattctacaaatgatctgtatcctcatttttagtgttgactttaatcaggcgcttcgattagtatcttttatcagcatgccaatgattttaagtaatactttaggtttaggtatatttatatccattatttcatctactcaaaaattagaagaacatgccaaagcatttcaaacccatcaagtacttgaattagcaaatttaacccttccttaccttagaaagggactgacaacagaatcttgtcaaccagtagctgaaattattcataaacatatggatgtgagtgctgttagcctgactagtcaatcagccattttagcctatgtaggagatggagctgaccaccatcttcctaatactcaaatattaacaaagcttgctaaaagagcaatagatactggtaaagttagtgtcgcaactgataaaagtgaaatcgaatgcgaccataggaattgcccacttagttcagcaattgttattccattacacatccacgatgttatagtgggtactttgaaattatatttttcagacgcacaacatatgacttacgttgaccgtcaattagctgaaggattaggcaatatcttttccactcagttagctttgggacaagctgaggaagcaacaaggttactacaggatgcggaaatgaagtctctccaagcgcaggttaatccgcattttctttttaatgcactcaatactatttatggtttaattcgcatggatagcgaaaaagcaagaaagctcgtccaagattttagcaaggttattcgtgctaatcttcaacgggcaaagcaaaatttaattcctctccatgatgaattggaacaggttaacgcctatttagcccttgaagaagcaagatttcctaacatggtggcctttaatttagacaaccaaacaaattcagatgacaacttaatgattcctccctttacattgcaggtcttgattgaaaactcttataaacacgcttttaagcatatcaataaaaataaccagctaaaggttactattgcaagaaataatgataggcttcatatcattgtccaggacaatggtattgggattccaaaagaaaaattaataacgcttggaaaaaaaactcaaatttcaaaaaaaggttctggtacagctattgagaatctcgttcgtcgcttgaatattatttatgatggacaagcaagtttaaaatttgaatcaaatgattcaggaacttgtgctattgttaacatccccattaaaaattag
>lytR JKDNFDDK_01580 CC17
atgtctaatcattcgcgccgtcaccaaaagaaacactcacatacacctctacgggtgattaatttatttcttttggtgatttttattttgttaagtgtagtctcattatttcttatgtatcgtcaccattttttggcatttagacacttgaacgtcatttatggagttgtaattattttaatcattttagcaagtttatttctttgtattaagaataaagctagaatttttacaactataattttagtactatcctctattttcgttgctactactttatatggatttaagtcaaccattgatttgacaaataatctaaataaaactgcttcatactctgaaattgagatgagtgtagttgtaccaaaagattctaaaataaccaatatagaagctgtcagcaaattagccgcaccagttaaaaacgatacttcaaatattactgatttgatagaacatataaaatcagaaaaaggaatctctattacaccacaaaaaacagattcttaccaggatgcatacaatagaattaaaaatggtgatagtcaagctatggttttaaataatgcttatgttagcttaattgaacttagtacccctgattttaaatcgcagataaaaacgatttatacttacaaaattaagaaaaaaattaatcgtaaaaatactaatcataaagaaggggtatttaatatctatattagcggtattgatacttttggctctatatcaacagtatcaagatctgatgtaaatattattatgacggttaataccaatacccacaaagtattgttaacgacaacaccacgagatgcctatgtaaaaattccagatggtgggggcaatcaatatgataaattaacccatgcaggtttgtatggtgttgagacatcaatgaaaacacttgaaaacctttacgacatcaaccttgattattatgctagaattaatttttcatcatttttaaaattaatagacctcttgggaggagtgacagtttataacgatcaagcttttacaagtaaacatggtaattttgactttcctgttggtcaagtaacattgaattctgagcaggctttgggctttgttagagaacgttattctctacaaggaggcgataacgatagaggtagaaatcaagaaaaagtgattgcagctattataaataagttagcttctagtcagtcagtaacaaaattaaatagcattacctcacagctccaaacgtccgttcaaactaatatgactattgataatattaatgatttgattaacaatcaattgtcaactggacaacgcttcactgtcgagtcacaagcattaactggtcatggttcaacgggtgaactcccttcatatgcaatgccaggagctcaactttatatgatgtcaattgatcaatctagcttatctaatgcaaaatcaaaaattaagaacacaatggaggaataa
>aam JKDNFDDK_01629 CC17
atgaaacgtaaatactttgttcttaatacggtgacggttttaacgttagctactgcaatgaatactagcagtagctatgctaatagtactgagacaagtgcttcagtagctcctactacaaatactatcgttcaaactaatgacagtaatcctaccgcaaaatttgcatcagaatcaggacaatctgtaataggtcaagtaaaaccagctaattctgcggcgcttacaacagttgacacgcctcatatttcagctccagatgctttaaaaacaactcaatcaagtcctgtcgttgagagtccttctactaagttaactgaagagacatacaaacaaaaagatggtcaagatttagccaacatggtgagaagtggtcaagttactagtgaggaactcgtcaatatggcatacgatattatcgctaaagaaaacccatctttaaatgcagtcattactactagacgccaagaagccattgaagaggctagaaaacttaaagatactaatcagccgtttttaggtgttcccttgttagtcaaggggttagggcacagtattaaaggtggtgaaaccaataatggcttgatctatgcagatggaaaaattagcacatttgacagtagctatgtcaaaaaatataaagatttaggatttattattttaggacaaacgaattttccagagtatgggtggcgtaatataacagactctaaattatacggtccaacgcataatccttggaatcttgctcataacgctggtggctcttctggtggaagtgcagcagctattgctagcggaatgacgccaattgctagcggcagtgatgctggtggttctatccgtattccatcttcttggacgggcttagtaggtttaaaaccaacaagaggattggtgagtaatgaaaagccagattcgtatagtacagcagttcattttccattaactaagtcatctagagacgcagaaacattgttaacttacctaaagaaaagcgatcaaacgctagtatcagttaatgatttaaaatctttaccaattgcttatactttgaaatcaccaatgggaacagaagttagtcaagatgctaaaaatgctattatggacaacgtcacattcttaagaaaacaaggattcaaagtgacagagatagatttaccaattgatggtagagcattaatgcgtgattattcaaccttggctattggcatgggaggagctttttcaacaattgaaaaagacttaaaaaaacatggttttactaaagaagacgttgatcccattacttgggcagttcatgttatttatcaaaattcagataaggctgaacttaagaaatctattgtggaagcccaaaaacatatggatgattatcgtaaggcaatggagaagcttcacaagcaatttcctattttcttatcgccaacgaccgcaagtttagcccctctaaatacagatccatatgtaacagagaaagataaaagagcgatttataatatggaaaacttgagccaagaagaaagaattgctctctttaatcgccagtgggagcctatgttgcgtagaacaccttttacaccaattgctaatatgacaggactcccagctatcagtatcccgacttacttatctgagtctggtttacccatagggacgatgttaatggcaggtgcaaactatgatatggtattaattaaatttgcaactttctttgaaaaacatcatggttttaatgttaaatggcaaagaataatagataaagaagtgaaaccatctgctgacctaatacagcctactaactccctctttaaagctcattcatcattagtaaatttagaagaaaattcacaagttactcaagtatctatctctaaaaaatggatgaaatcgtctgttaaaaataaaccatccgtaatggcatatcaaaaagcacttcctaaaacaggtgatacagaatcaagtctatctccagttttagtagtaacccttttattagcttgttttagctttgtaacaaaaaagaatcagaaaagttga
>pepS JKDNFDDK_01631 CC17
atggttttacaagatttcgacaaccttttaaaaaaatatgcccaattaattatttctaaaggtttaaatgtccaaaaagggcacactctcgctttaacaatcgatgtggaacaagtccacttagcaaggcttttaactgaagtcgcttatgaaaagggagcaagtgaagttattgttgattatacagatgattttatcacgcgccagcgactacttcatgcttcagacgaagttctcacgaatgttccacagtataccgttgataaatctttagcgctattaaataagaaggctagtcgattagttgtgaaatcttctaaccctaacgctttcgctactgttgatcctaaacgtttatctaaaacaactagagcaaccgctattgccttagaggaacaaagtagagcaatacaagctaataaagtatcttggaacgtggctgcagctgctggtagagaatgggctgcacttgtcttcccagaattaaaaacaagcgaccaacaagttgatgctctttgggataccattttcaaattaaatcgtatttatgaagataatcctattgctgcttgggatgcacatgaagctaaattattagaaaaagctactagactaaatcaagaacaatttgatgctcttcattataccgcaccaggtacagatttaacgcttggtatgcctaaaaatcacatttgggaggcagccggtagtctcaacgctcagggagagacttttatcgctaatatgcctactgaagaaatcttttcagcacctgattaccgtcgtgcagatgggtatgtgacaagtacaaaacctctcagttatgctggcgttattatcgaaaatatgacgtttacttttaaagacggtaaaattatcaatgtcactgcagaaaaagggcaagaaacaatccaacgcttgatcgaggaaaatgatggggcaagatcgcttggggaagttgcacttgtcccacataaaacaccaatttcactgtctggactaattttctttaatactttattcgatgaaaatgcctctaatcacctcgctattggatctgcatatgccttcaatgtagaaggaggaacagaaatgacaagtcaagaattggatgaagctggtttaaatcgttcttcaacacatgttgattttatgattggttcagaacaaatggatattgatggtattcgtgcagatggaactgctgtcccaatctttagaaatggcgaatgggctatttaa
>uvrB JKDNFDDK_01639 CC17
atgatagatagaaaagatactaaccgatttaaattagtttccaaatatagtccttcaggagatcaacctcaagctattgaaacgttggttgacaatattgaaggaggagaaaaagctcagattttaaaaggtgctactggtactggtaaaacctacacaatgagccaagttatcgcccaagttaacaagccaaccttggtgattgcacataataaaaccctagcaggtcaactttatggagagtttaaagaattttttcctgacaatgccgtagagtactttgtttcatattatgattattatcaaccagaagcttatgtgccttcttcggatacttatattgaaaaagatagctcagtcaatgacgaaattgacaaattacgtcactcagcgacttcttcgttattagaaagaaatgacgttattgttgtagcatctgtttcttgtatttacggtttaggttctcctaaagagtatgcagacagtgttgttagccttaggccaggtcaagaaatttcacgtgatcagttattgaacaatctcgttgatattcaatttgagcgtaacgatattgattttcaacgtggaaaatttcgcgttcgtggcgatgttgtagaattttttcctgcgagtcgtgatgagcatgcctttcgaattgaattttttggtgatgaaattgatcgtataagagaaatagaatcgttaacagggcgtgtgctaggagaagtggaacatttagctattttcccagcaacacactttatgacaaatgatgaacatatggaagaagctatttcaaaaatacaagctgaaatggaaaatcaagtagaactttttgaaaaagaagggaaattgattgaagcgcaacgtattcgacaaaggacagaatatgatattgaaatgcttcgtgaaatgggatatacaaatggtgttgagaactactcacgtcacatggatggtagaagtgaaggtgagccaccttttactttgttagatttcttcccagaagattttttgattatgattgatgagagtcacatgacaatggggcaaatcaaagggatgtataatggagaccgttcgcgtaaagaaatgttggttaattacggttttcgtttaccatctgccttagataaccgtccacttcgtcgtgaagaattcgaaagccatgtccatcaaattgtctatgtatctgcaacgccaggagactatgaaatggagcaaacagatacagttgttgagcaaattatccggccaacaggacttcttgatccagaagttgaagttagaccaagtatggggcagatggatgacttgcttggtgaaatcaatttgaggactgaaaaaggtgagcgtacctttattacaacattgacaaagcgtatggcagaagacttaacagattatctcaaagaaatgggagttaaagttaagtatatgcacagcgatattaaaaccttagaacgtacagagattattcgtgatctacgacttggtgtgtttgatgttttaattggtattaatctcttacgtgaaggaatagatgttcctgaagtttcccttgttgcaatcttagatgctgataaggaaggtttccttcgtaatgagcgtggtcttatccaaacaatcggacgtgcagcacgtaacagtaatggtcatgttattatgtatgctgataaaataacagattctatgcaaagagctatggatgagaccgctcgccgtcgtcgtttacaaatggattataatgaaaagcatggaattgtgccacaaacaataaaaaaagaaatccgtgatttaattgctattactaaaagtaatgatagcgataagcctgaaaaagttgtcgattacagtagtttatctaaaaaagaaaggcaagctaaaattaaagctcttcaaaagcaaatgcaagatgcagctgaattattggactttgagctagctgcacaaatccgagatgttatcttagaactaaaagcaatcgattaa
>prtP_2 JKDNFDDK_01640 CC17
atgaaaagaatttctttaaaaacaaccggtgtactgattgcgtttttagctgtaaatgcggtagcgacctctgtagtggtagatgcagacacagtagtccctcatactagtgcgaatactagtcagcttttagaaaaaaacacaactatcaagccttccgaagttaaacagtcacgtactgaaagtaatgcagtaacccctccaacaatagcctcgagtaactcacaaaagcttgagaataaatcatctgtagattcaaatatactaaagagtgaacaacctgcacataaagttgctggtgttaaacaagtcgttcaagaacaaacgaaaaatcaaaaagatgaaacctctttacaggctaaaaagcaagtacaatcaagtgaaaagttattaaatacttcatcacaaccttcaagtgaggaaaacaaaaacactaataagcctaataaggctaatgaagtggatatgaaaaatgtcgtgaataatgcttcgacgaagccaactcccccatctgattctaaagtgtataagcgcgttattgtaacatttgatcaagtaaataaggaaaaagtagatgaagcccttaaagcaattccgggcactcgtattaagttaacttatagtagcctttttaatggctattcattagcagtagatgaaaaagaaattgaaaaaattggtaagattaaagagataaaacatattgaagcagttcaagtattaaaacctcaaatgtttactgctaaccaatggacacatgtcttagctgcacgtttaaaagctaaacaaaatagtaaagttgacggtagagggctacttattgcgactattgatagtggtgtagatatccatcatcctgccatgcgattggatgagaatgatccagatgtgatggcaaagcgtcgtattaaagatattaaggctccttatacaaataaagttccttttgcatacaattatcaacgaggcgataatttagaattgaaagacgacgttcagcgccctcatggtatgcatttagcaggtatcttagcgggaaatgcaaaggatggttttaaaggagttgcccctaatgcacagttattagtgtacaaaatttcaacaaatagagaagatccatctgcagagtggaccggctctgatgcagtcttccatgcaatggaagatgccgctaaaagaggggcagacgttattagtttaagctttggatatttgggaacaggacgtccaggtgaactttggtatgagacaattaagaaggtgactgacaagggtgttatcgtagtagcagcaatgggaaactatggtaattcggcttcatctactacctacgataatgtcgttgacaactctttgggaacaaaagatactgctgctatggtgtctgttgcagctgttgataaggttattggagttggttcagttcaaaatagtgctcttcttttagatgttttgaaagttggaaatcttaaattaggatatgcagaactgggacataaaagtcaaacaatattaaaaatgctcaaaaataaaacatttgatctagtctatgttggtaaaggccagttgaaaaaagatatctcagaagaggaccttaaaagttatactggaaaagttatcgtcgttgagcgtggaggagagggcgttaaagataagctaaaacgttttatcggaattgctaaaggggttattatgataaatgaacctgcttattatagttctgggaattttgatactcaccccatgtttgattatcactatgatataccagaaggtaaatgggctattagtctatcaaaaaaagatggtgatcagttgattgactacatcaagaaaaacaaaactgctaaattagaatttttacctaaagaaacctttgttcgccgtccaaatcctacaatttcaggcttttctagttggggagtgacaccagatttgcatttgaagccagatgtagttgctccaggagaagatatttattctacttttaacgacggtacctatgggtacatgtctggaacttcaatggctacccctcaagtagctgccattagtgcattagtaaaaagtaaagtagctgaaataatggcattaaaacttccaatgttagctggtttgacaaacgttgatttgacaaagattgtcttgatgaatacaagtcaacctttgaaagatactctaaataaagctttagaaatttcaccacgacgtcaaggtgcaggtatggttaacttagaaaaagctttagctaacgatgttcttgtttttggtgataaaacaggatcattctctataaaagagattaagaaccataaaagatttaccttgaaattggtcaatacaggacaaaaacgtcgtaactttagtattgaaccaggagcgattttaacaactaaaattgttgataaagtgactaatcaggggtatgaaaatgtcgttttaaaggcagttcacgctaaagtaatagagggagcaactttacaaatgggtaaagttatctcactagcaccgcaatcagccatagagcttgatatagatcttgagataaaaaaacctatacaagattttgctgaagggtatttgtatttcaaaactttagataaagatggacaagatatctcagctccttacatgggcttctcaggaacatgggatttagaaccaatttttgacgcacctatgtgggatagtcgttctaaaaataaattaacgaccttgatgcaagcaactttggttggacacggaactaacaaattttatgaaatcggacaagaaataggtagtaaaaaggtcaatccatccctatttactatgtctaatgtgcgtgtagctcccgataaagttgtgcgtgtagcacctcgattttctttattacgctcagcatcagattttgacctctctattgtatcagaagcaaaagacgattcaccaatacttcgtcgtataacagtgaaacatttcgtggagaaatattacaaatcaagaaatgaggaagaagactcatattatgatgctttgagaacgacagaatcatcgctagtttgggatggaaagttttatgatcctaagactggtgattttaaagctgcaaagccaggcttatattactttaagttacgtgcacgttcaaatcctacagatccttatcaagtccaataccttccaattttaatagataatgaaagaccaactttttctcttaaaaaagttaataacggctttgatattttaacccatgataatcatcgtgttaaagaagtaattgttcgtaataaagagacacaaaagcctatcacagttaaaaaaattgccgaaaatcactatcatattgatgagttaacgttaagagaatctgatctggatataaaagttgcagactatgctgggaattcaaacaaggaaattgctttatcagaatcagaagaagtatcagagaaatcttactctagtgaggaagataatacattacaaccacagtcactgtctcatcgcaatatgaaagctcaagcaaccagttcagatgatgacgatatctgggatgataacgatgatgaccttaacgaagaaaaagattttgattttgaagaaaatatttctgatatcgaggatggtttattattaactcgagaaacggtatattcaattcgaactgtaaataaaattcgaaatgttgaaaatgaaagcttggagcatagtgtttctctcttattaaaagatggctatcgtgcagaaataagagttgttaaccttcatgagaacgctaaagatccaaaacattccgacccatatcgtacagtatccaaccctatttatatgtatggtgatgactctgacacatttaaaaccacatgggtcaaatttatgtctgggaataacatcatgaatttgaaggtttataataagaatgataaattggtatttagtcgtggctatcatattaccgttgatgtacaacctccaaaattagaactggacaagactaacatagaagaagctgctgacaaagataactttatcactggtcaaatctatgctcaaaatggagaaattgaaatcaaagggcacgtttctgataatgtaaaaggttggggtctttctattaatggtgatagcgtcgatgttaaatattcaagtggtgaatttatcagtaatagatga
>gcc1730 JKDNFDDK_01641 CC17
gtggatacaccgaagttaactattaatgaagcagatttattatccggaaaagtcaaagtggttatagctaaagcagaagataatcaccttaaaaatttaatgataactgttaatggcaagccctacacagaaggacaaagtattgactcttaccaattaaaaggtttcgaagggcgttacgtcatcaaagtatcagcagttgataaatcaggtaaagtcactgaaaaaattataacaatcggcaacttccctgaattatcagcaagtttacgcaaaacctctttccaaatgcaagatcttacctctatcgataatttattatccctagcccacaatcagactgcggaattgattaagccagtccaactcatggacaaaaaagtgagctttacggcaaaaatatctgacccccttggtcgttctgtggttagagagtttgaagcattattatcaacttcaaaccttaaagtagattcaaaactaaaaccacatttgaaaaaacaaactctccttttaacagatccaaaaggaattacggaccttttcgacttggataaggatagctctattttattgacagaaatagtcgataataaagtgggaaatcatactataaagggtttgatatttaaaaatggtgcatataaccatttcgaaacaagtatacaaattgtaaaaacaatggaagaaatcaactctgacagacgtttgaaaaatgatcataaaagctctgacgacacaaaactaaaaaaagaaacagagtcgttaaaagggcataaggttgatccagcagttcatggtgaatttaaagaaatatctaaacatcaaatggataaaccacaagtgatagctgtaggcatgaaagggagtacaaagacacccccatttgttcatagtcaaatggaagcgaagaaaacaactaagattccaatgtctagagcggcaaaacatgaattgccaaggacaagtgatgacaataataatttactggctaaaggaattgcactcatagtaattgtacttggtttactaggccttaaaaaagcttcaaagaaatattga
>mutT JKDNFDDK_01642 CC17
atgtcacgcagtcaaaaagttattttaactaatatgtgtcttattgaagataataaaggacgtattgtgatgcaaatccgtgatcctaaacgttattcttggtcaggagctgctctaccaggcggccatattgaagaaggagaaagcttgtatgatgctctcgttcgagaagttcgcgaggagacaggtttaacaataagtaatcccaaattagttggtatgaagcattggtacacagatgaaggcatccgttatttggtattcctttataaaacatatgatttttcaggtgaattacaatcgtcagatgaaggtgatgttatatggattgaacgttcacaacttgataagattgaactagcatatgatatgcttaaccttttgagagtatttgacgaagatgacatctcagagatgttttatagtaagcgacttgaagatggttttataagaaaaattttattaaacaaaaaagaactaggaattgtactgacccccaaaagttggacaatttattttaagtga
>gcc1731 JKDNFDDK_01656 CC17
atgaaaaatttattgttaaaatgtaaggataagaaggttaaagcatttacacattttagaatgtttggtagcattggttacaatcacaggagctttgctagtttatcaaggactaacaaaattgttggctcaacagatagtagtgatgtcttcttccagtcagtctga
>sigA JKDNFDDK_01883 CC17
atggcagagaaaaaaggaaatacaacttttaatgttcaagttgcggattttattcgcaatcataaaaaacaaggtactgcaattgatgatgaggtaacagaaaaacttgttattccttttgttttagatgcagatcaaattgatgatttgttagaacgattgacagacggtggcatttcaatcacagataaagaaggcaatccttcaacaaagtatgtggtagaagggccaaaacctgaagaattgactgatgaagagctcataggaagtaattctgctaaagtcaatgacccagtacgtatgtacttgaaggaaattggtgttgttcctcttttaacgaatgaagaagaaaaagaattggctgttgcggttgctgagggagatttaatggctaaacaacgtttagctgaagcaaaccttcgtcttgttgtctcaattgcaaaacgttatgttggacgtggaatgcaatttcttgatttaattcaagagggtaacatggggctcatgaaagctgttgataaatttgattattcaaagggattcaaattttcaacttatgcaacatggtggattcgtcaagctataacacgtgcaattgcagatcaagcacgtacgattcgtattcctgttcatatggttgaaacgattaataaattggtccgtgaacaacgtaatcttcttcaagaacttggtcaagatccaactcctgagcaaatcgcagaacgcatggatatgacaccagataaagtacgtgaaatcctaaaaattgctcaagagccggtatcgctagaaacgccaatcggtgaggaagatgatagccatttgggtgatttcattgaagacgaagttattgaaaatccagtagattatactacacgtgttgttcttcgtgagcaattagatgaggttttagatactcttactgaccgtgaagagaatgttcttcgtttacgctttggtcttgacgatggtaaaatgcgtacgttagaggacgtaggtaaagtatttaatgttactcgtgagcgcattcgtcagattgaagctaaagcccttagaaaacttcgccatcctagtcgtagcaagcaacttaaagatttcatggaagattga
>gcc1732 JKDNFDDK_01900 CC17
atggaagatttaaaaaaattaaaaagaaaagacttgctagaaattatgttagaacagcaacttcttattgaaaaacaagagaaagagattcagcaacttaaagaagcgctagatgataaaaaaatcaaaattagcaaagctggttctattgccgaagcttccttaatgcttagtggtatttttgagactgctcagttagctgcagatacctatttagaaaacgtaaagaatttagtagataagagaggcgtagacaatgaaaagacagattag
>lepB JKDNFDDK_01901 CC17
atgaaaagacagattagttcagataaattatctcaagaactggatcgcgtaacttatcagaaacgcttttggagtgtcattaaaaataccatatacatcttgatggcggttgcctcaatagccattttaattgcggttttatggttgcctgtattaagaatctacggacattcaatgaataagactttaagtgcaggtgatgtagtctttacagtaaaaggttcaaattttaaaactggagacgttgtcgcgttttactacaataataaggtcctagtcaagcgggttattgcagagtcaggagactgggttaatattgattctcaaggggatgtttacgtgaatcaacataagttgaaagaaccatatgttattcataaagcactcggtaatagtaatataaaatacccatatcaagtacctgataaaaaaatttttgtattaggagacaaccgaaaaacttcaattgattctcgaagtacttctgtaggagatgtttcagaagaacaaattgtaggtaaaatttctttcagaatatggcctctaggtaagattagtagtatcaattaa
>inlA_2 JKDNFDDK_01902 CC17
atgctaaagaagtgtcaaacttttataatcgaatcattaaaaaagaaaaaacaccctaaagagtggaaaattatcatgtggtcattgatgatcctaacaacttttttaacgacttattttttaattctaccagcaataacagttgaagaaactaagacagatgatgtggggattactttagaaaataaaaattctagccaggtaacttcatcaacatctagttctcaatcaagtgttgagcagagcaagccccagactcctgcttctagtgtaacagaaacatcatcttctgaggaagctgcttatcgtgaagaaccattgatgtttagaggtgcagactatactgtaacagtgactttgaccaaagaagctaagattcctaaaaatgctgatttaaaggtgacggaattaaaagacaattcagctacttttaaagattataagaaaaaagcattgacagaggttgctaaacaagatagtgaaatcaaaaatttcaaactctatgacattactattgagtcaaatggtaaagaagcagaaccccaagctccagtaaaagtagaggttaactatgataagccattagaagcttcagatgaaaaccttaaagttgttcactttaaagatgatggtcaaacagaagtattaaaatctaaagatactgcagaaactaagaacactagcagtgatgttgcttttaaaacagattcattctccatttatgcaattgttcaagaggataatacagaagttcctaggttaacttaccattttcaaaataatgacggaactgattatgatttcctgacagcttcaggtatgcaagttcatcatcaaattataaaagatggagaatctctaggagaagttgggattccgacgattaaagcaggagagcattttaatggttggtatacctatgatcctactactggaaagtatggtgaccctgttaaatttggtgagccaataactgtaactgagacaaaagaaatttgtgttcgtccatttatgagtaaagtggcgacagtaactttatatgatgattctgctggtaaaagtattttggagcgttatcaagtaccattggatagttcaggaaacggaaccgcggatttaagttcatttaaagtttcaccacccacttcaacattgttatttgtaggttggtctaaaactcaaaatggagctccactttctgaatcagaaattcaagcattacctgtatcttcagacataagtctttatcctgtctttaaagaatcgtacggtgttgaattcaacacaggcgacttatcaacaggagttacctatattgcacctcgtcgtgtgttaacaggccaacctgcttcgacaattaagcctaatgatccaacgaggccaggttatacttttgcagggtggtacacagctgctagtggtggggcagcctttgattttaatcaagtcttgaccaaggatacgacgctatatgcacattggtcgcccgcacaaacaacctacacgataaactactggcaacaatcagcaacggataataaaaatgctactgatgcgcaaaagacatatgagtacgcagggcaagtaacacgatcaggcctatctttatctaatcagacgctaacacaacaagatattaatgataaactaccgactggctttaaagttaataatacgaggacagaaacttctgtcatgataaaagacgatggttcaagtgttgttaatgtttattatgatagaaaactcatcacaataaaatttgcaaaatatggcggatattccttgccagaatattactattcgtataattggagctctgatgctgatacttacacaggactttacggtacaaccttggccgctaatggttatcaatggaagacgggtgcatggggttatttagccaatgttggaaataaccaagttggaacctatgggatgagttatttgggtgagttcattttacctaatgataccgttgattcagatgttatcaaactctttccaaaagggaatatagttcaaacttatcggttcttcaaacaaggtttggatggcacttattctttagcagataccggtggaggtgctggggcagatgaatttacctttacagaaaaatatctagggtttaatgttaaatattatcaacgtttatatcctgataattacctttttgatcagtacgcaagtcaaacgagtgcaggagtaaaagttcctatttcagatgaatactatgatagatatggtgcctaccacaaagattatttgaacttagtggtatggtatgaacgtaattcatacaagattaaatatttagatccgcttgataatacagagcttcctaattttccagtaaaggatgttctatatgagcaaaatttgtcctcttatgcccccgatacgacaactgttcaacctaaacctagtcgaccagggtatgtttgggatggtaaatggtataaagaccaagcacaaacacaagtatttgactttaacacgactatgcctcctcatgatgttaaagtctatgcaggttggcaaaaggtaacatatcgtgtcaatattgatccaaacggaggccgattatcaaaaacagatgatacctatttagatttgcattatggtgatcgtattccggattatacagatattacaagggattatatccaagatccttcaggtacatattattataagtatgattcacgagataaagatcccgactcaactaaagatgcctattatacgacagatactagtctctcaaatgttgatacaacaactaagtacaagtacgtaaaagacgcttacaaattagtcggttggtattatgttaatccagatggtagtattagaccttataacttttcaggtgctgtaactcaagatatcaatttaagagctatttggcgaaaggctggagattatcatattatatacagcaatgatgctgttggtacagatggaaagccagcattggatgcttctggtcagcaattacaaacaagtaatgagcctactgaccctgattcctatgacgatggctcccattcagccttactgagacgtccgacaatgccagatggctatcgtttccgtggctggtggtacaatggtaaaatttataacccatatgattccattgatattgacgcccatttagcagatgctaataaaaatatcaccataaaacctgtcattattccagtaggagatatcaaattagaagatacctccatcaaatacaatggtaacggtggtactagagtagaaaatggtaatgtggtaacacaagtggagacaccgcgtatggagttgaatagcacaactacaattcctgaaaaccaatactttacaaggacaggttacaaccttattggttggcatcatgataaggatttagctgatacaggacgtgtggaatttacagcaggtcaatcaataggtattgataacaaccctgatgcaacaaataccttatatgctgtttggcaacctaaagaatacaccgtcagagtaagtaaaactgtcgttggactagatgaagataagacgaaagacttcttgtttaatccaagtgaaacgttgcaacaagagaattttccgctgagagatggtcagactaaggaatttaaagtaccttatggaacttctatatcaatagatgaacaagcctacgatgaatttaaagtatctgagtcaattacagaaaaaaatctagcaactggtgaagctgataaaacttatgatgctaccggcttacaatccctgacagtttcaggagacgtagatattagctttaccaatacacgtatcaagcaaaaagtacgactacagaaagttaatgtcgaaaatgataataattttttagcaggtgcagtttttgatatttatgaatcagatgctaatgggaataaagcttcacatcctatgtattcagggctggtgacaaacgataaaggcttgttattagtggatgctaataactacctcagtttgccagtaggaaaatactacctaacagagacaaaggcccctccagggtacctactacctaaaaatgatatatcagtattagtgatttctacgggagttacctttgaacaaaatggtaataatgcgacaccaataaaagagaatttagtggatggaagtacagtatatacttttaaaattactaacagtaaaggaacagaattgcctagtactggaggtattggaacacacatttatatcctagttggtttagctttagctctaccatcaggattaatattatactatcgaaaaaaaatatga
>gcc1733 JKDNFDDK_01903 CC17
atgaaaaagaaaatgattcaatcgctgttagtggcgagtttagcatttggtatggctgtatcaccagttacgccgatagcttttgccgctgagacagggacaattacagttcaagatactcaaaaaggcgcaacctataaagcatataaagtttttgatgcagaaatagataatgcaaatgtatctgattcgaataaagatggagcttcttatttaattcctcaaggtaaagaagctgagtataaagcttcaactgattttaattctctttttacgacaactactaatggagggagaacatatgtaactaaaaaagatactgcgtcagcaaatgagattgcgacatgggctaaatctatatcagctaatactacaccagtttccactgttactgagtcaaataatgatggtactgaggttattaatgtttcccaatatggatattattatgtttctagcactgttaataatggagctgtaattatggttacatctgtaactccaaatgctactattcatgaaaagaatactgatgcgacatggggagatggtggtggaaaaactgtagatcaaaaaacgtactcggttggtgatacagtcaaatatactattacttataagaatgcagtcaattatcatggtacagaaaaagtgtatcaatatgttataaaggatactatgccatctgcttctgtagttgatttgaacgaagggtcttatgaagtaactattactgatggatcagggaatattacaactctaactcaaggttcggaaaaagcaactgggaagtataacctgttagaggaaaataataatttcacgattactattccgtgggcagctaccaatactccaaccggaaatactcaaaatggagctaatgatgactttttttataagggaataaatacaatcacagtcacttatacaggagtattaaagagtggagctaaaccaggttcagctgatttaccagaaaatacaaacattgcgaccatcaaccccaatactagcaatgatgacccaggtcaaaaagtaacagtgagggatggtcaaattactataaaaaaaattgatggttccacaaaagcttcattacaaggtgctatatttgttttaaagaatgctacgggtcaatttctaaactttaacgatacaaataacgttgaatggggcacagaagctaatgcaacagaatatacaacaggagcagatggtataattaccattacaggcttgaaagaaggtacatactatctagttgagaaaaaggctcccttaggttacaatttgttagataactctcagaaggttattttaggagatggagccactgatacgactaattcagataaccttttagttaacccaactgttgaaaataacaaaggtactgagttgccttcaacaggtggtattggtacaacaattttctacattataggtgcaattttagtaataggagcaggtatcgtgcttgttgctcgtcgtcgtttacgttcttaa
>rgpB JKDNFDDK_01986 CC17
atgaaaacgataaaagattggcaaataaatatttgcttagcgacctataatggtcaaaaataccttcgccagcaattagatagcataatacaacaaggttatactgactggatttgtttaataagggacgatggatctactgatgatacagtagctattattaaagaatatgttaatagagattcacgttttatatttattaattctaacgatgatagaaagttaggaagtcaccgcagtttttacgagttggttaactataaaaaagcagatttttatgttttctcagaccaggatgatgtttggaaagaaaatcgtttagaacgttaccttgaagaagcagagaaatttaaccaagaattaccattgcttgtttattcgaactggacttctgtagatgaaaaattaacagtattgaaagaacataatccagcaacagttattcaagaacaaattgcctttaaccaaataaatggtatggttatcatgatgaatcatgagttagcaaagctttgggaataccgtcaaattggcgcccatgattcttatgttggaactctggcttacgccgttggaaatgtggcttatatttctgacagtacagtcctttggcgtagacaagtaggggcagagtcgctaaataattacgggagacaatatggggtggctacgttttggcagatgataaatacttcttttgatcgtgcttcgcttatttttgctcaagtatccgataaaatgtccctggagcgtaaactcttctttagtcgttttatagaattaaaaaatgccaatctaataagaaggatttatcttttatcaaaattaaaacttcgtcggaaatcattgaaagaaacagttgctatgactatcctacttttaacaggttacggtaaaccaaaagcataa
>scpA JKDNFDDK_01989 CC17
gtggataaacatcactcaaaaaaggctattttaaagttaacacttataacaactagtattttattaatgcatagcaatcaagtgaatgcagaggagcaagaattaaaaaaccaagagcaatcacctgtaattgctaatgttgctcaacagccatcgccatcggtaactactaatattgttgaaaaaacatctgtaacagctgcttctgctagtaatacagtgaaagaaatgggtgatacatctgtaaaaaatgacaaaacagaagatgaattattagaagagttatctaaaaaccttgatacgtctaatttgggggctgatcttgaagaagaatatccctctaaaccagagacaaccaacaataaagaaagcaatgtagtaacaaatgcttcaactgcaatagcacagaaagttccctcagcatatgaagaggtgaagtcagaaagcaagtcatcgcttgctgttcttgatacatctaaaataacaaaattacaagccacaacccaaagaggaaagggaaatgtagtagctattattgatactggctttgatattaaccatgatatttttcgtttagatagcccaaaagatgataagcacagctttaaaactaaggcagaatttgaggaattaaaagcaaaacataatatcacttatgggaaatgggttaacgataagattgtttttgcacataactacgccaacaatacagaaacggtggctgatattgcagcagctatgaaagatggttatgggtcagaagcaaagaatattttgcatggtacacacgttgctggtatttttgtaggtaatagtaaacgtccagcaatcaatagtcttcttttagaaggtgcagcgccaaatgctcaagtcttattaatgcgtattccagataaaattgattcggacaaatttggagaagcatatgctaaagcaatcatagacgctgttaatctaggagcaaaaacgattaatatgagcctgggaaaaacggctgattctttaattgctctcaatgataaagttaaattagcacttaaattagcttctgagaagggcgttgcagttgttgtggctgccggaaatgaaggtgcatttggtatggattatagcaaaccattatcaactaatcctgactacggtacggttaatagtccagctatttctgaagatactttgagtgttgctagctatgaatcacttaaaactatcagtgaggtcgttgaaacaactattgaaggtaagttagttaagttgccgattgtgacttctaaaccttttgacaaaggtaaggcctacgatgtggtttatgccaattatggtgcaaaaaagattttgaaggtaaggactttaaaggtaagattgcattaa
>strA FAOKEECC_01700 CC17
atgaaaaaaataagacaacatttagtatccattttgcttgtcactataattgcagtgggggtaggcttaatggcttatccttcacttgctaattattggaattcatttcaccaatctcgagcgattatggattaccaagaccgcgtaacgcatatggatgaaaacgattataaaaaaattattaaccgagccaaagaatataataagcaatttaaaacttcaggaatgaagtggcacatgactagccaagagcgtttggattataattcacaactggctatcgataaaacgggtaatatgggttatatttcaattccaaagataaacataaaattaccactttatcatggtacaagtgaaaaagtgcttcaaacttctattggtcatttagaaggaagtagtcttccaattggaggagactcaactcattctattttatcaggacatagaggtttaccctcttcaaggcttttttctgatttggataagttaaaagttggagaccactggacagtcagtatcttaaatgaaacatatacttatcaagtggatcaaatcagaacagttaaaccggatgatttgagggatttacaaattgttaaaggtaaagactaccaaactttggtgacgtgtacaccatatggcgttaatacccatcggttactagtgagaggacatcgtgtaccaaacgataatggtaacgctttggtagtagcagaggcaatacaaatagagcctatttatatcgcaccatttatcgctattttccttactttgattttacttttaatctctttagaagtaactaggagagcacgtcaacgtaagaaaattttaaaacaagcaatgagaaaggaagagaacaatgatttataa
>gcc1734 FAOKEECC_01701 CC17
atgatttataaaaagatcctaaagataactcttctcttattatttagtctaagtactcaacttgtgtctgctgataccaatgatcagatgaaaacgggttctattactatacaaaataagtataataatcaaggtatcgctggcggtaatttacttgtttaccaagtagcacaagctaaagatgttgatggtaatcaagtttttactctaactaccccatttcaaggtattggaataaaagacgatgatctaacacaagtaaaccttgatagtaaccaagccaaatacgtcaatctactaacaaaagctgttcataaaactcaacctttacaaacgtttgataatttaccggctgaaggtattgttgcgaacaatcttcctcaagggatttatctatttattcagactaaaacggctcaaggttatgaactaatgtctccctttatactatcaatacctaaggatgggaagtacgatattacagcatttgagaaaatgagccctttaaatgctaaacctaaaaaagaagagacaattactcctacagtaacacatcagacaaagggaaagcttccgtttactggacaagtatggtggccaatacctatactaattatgtcaggacttctgtgtttaataatagctttaaaatggagaagaagacgtgattag
>rsmH_1 FAOKEECC_01706 CC17
atgattaaaagaccaattcatctttctcatgattttttagcagaagttattgataaagaagcaataacgcttgatgcaactatgggaaatgggaatgatactgtttttttagcgaaaagttctaaaaaagtttatgcatttgatattcaagaagaagcaatagcaaaaacgaaagcaaagctcacggagcaagggatctctaacgctgaacttatcttggatgggcatgaaaatttggaacagtatgttcatacacctttaagagcggctatatttaatctgggatacttaccctcagcggataaaacagttattacaaaaccacacacaactatcaaggcaatcaaaaacgttttagacattttagaagtaggtggacgtctatcacttatggtttattatggtcatgatggtggaaaaagtgagagagatgcggtgatagcattcgtggaacaattaccacagaataatttcgctacaatgctttatcaaccactcaatcaagttaatacgcccccctttttaattatggtagaaaagttacaatcatatgaaaatgaggtgtaa
>gcc1735 LDLFLGLJ_01781 CC17
atgttgtctgttggtttagttttagagggtggcggaatgagaggtctttatactgctggagttttagatgcttttctagatgcaggaataaaaatagatggtatcgtatctgtctctgcgggtgcattgtttggtgttaattttgtatctagacaacgagagagggctttgcgatacaataaaaagtatttatcccaccctgaatatatgagtctaagatcatggcttcgaacagggaattttgttaataaagatttcacctattatgaagttcctatgaaattggatgtatttgacgatgaagcatttaaaaaatcaagtattgatttttacgtagttgctacagagatgacatctggtaaacctgaatattttaaaattgatagtgtttttgaacaaatggaaattttacgtgctagttcagcattaccagtagtctcaaagatggttgattggcaggggaaaaagtacttagatggtggtttatctgatagtattcccgttgattttgcccgtggtttaggatttgacaagttgattgttgtgatgactaggccgctcaattatcagaaaaagccttcaagtggacgattgtataaaactctgtataggaaatatcctaattttgtaaagacagcctcgaatcggtaccaacagtataataatagtcttgaaaaggtcatgagccttgaaaaaacaggcgatctatttgcaattagaccgagtaagagcttggttattggccgcttagagaagaatccggataaacttgatagtatttatcagcttggtatgaaatatgctaaaagtgtgatgcctgagctgaatagttatctaatgaaataa
>mdtH NHKDHLDJ_01338 CC19
gtgaaagagttttttgctttgccaaaacagctacagttaagagaattattgcgttttatttccattacggttggttcagctatttttccttttatggcaatgtattatgttcaatattttggaaatctagttacaggaatcttgatcatcataactcaactatcagggtttgtagcgaccttatatggaggccatttgtcagatgctatggggaggaaaaaagttgtgattataggttcactgctggcaaccattggttgggctataactatagctgcaaatgttccaaatcatattacgccacacttgacctttgtaggtatccttatcattgaaatagctcaccaattttatttccctgcctatgaagctatgaccattgatttgacgaacgaacagaatcgtcgctttgtttacactataggttattggttggttaacatcgctgtaatgctaggttctggaattgctgggattttctatgatcaccatttttttgaattattaatagttcttcttattatttcagcgatttgttgtttcgtggtctacttcaagtttgatgagacaaaaccacaggagggaaccttcaagcatgataaaggagttttaggaacttttaaaaattatagtcaggttttagtggataaagcgtttgttgtttatactttaggagcaattggttccagtgttgtctggctccaggttgataattatttctcggtcaatcttaagcaaaattttgaagtagtgtccattttaggacatacaatcacaggtgctaaaatgcttagtttagcagtctttacaaacactctattaattgtcttactaatgacaactataaataaattcatagagaattggcctttgaaacgtcaactaatattagggagcttgatttgtggttttggaatgctttttaatatttctctaaacacttttggagctattttgattgccatgacgtttttcacctttggcgaaatgatttatgttccagctagtcaggttctaagggcggagatgatggtggagggaaaaattggatcatattctggatttttagctatcgcacaacctgttgcaagtgtattagcaggtgccatggtttcgctcagctattttacaggaaaaataggtgttcaaataacattgaccatttttatgttagcaggtctggttttaatcttatatgctaccaaaatgaaaaatattgagataggaaaatag
>pncC NHKDHLDJ_01342 CC19
atggttttaccaggtccgcctagtgaattaaagccaatggttatggagcaggtagtacctattttgtcaaataatggcacaaaattatattcacgtgtattgagattctttggtatcggtgagagtcagttagtcacaatcttagaagacataattaagaatcagacagacccaactatagcaccatatgcaaaggttggtgaggtaactttaaggttatcaacgaaagctgaaaatcaggatgaggccgactttaaattagatagcttagaaaaagaaatacttgctcttaagacattagataaccgtaaattaaaagatttattatatggttatggtgataataatagtatggcacgtactgttttagaattattgaaagtacaaaataaaacgattactgccgcagagagcttaacagcagggttatttcaatctcagttagcagaattttctggtgcttcgcaagtttttaatggtggttttacgacctatagtatggaagcaaaatcacaacttctcggcatccctaagaaaaaattgcaagaatatggagttgtcagtcattttacagctgaggcaatggctcagcaagctcgccaacttttaaaagcagattttggtatcggtttaacgggagttgctggtcctgatgagttggaaggataccctgcaggtacagtttttattgggattgcaacccctgaaggcgtttcttctattaaagtatcgattggagggaagagtcgctcagatgtccgtcatatcagtactttacatgcttttgacttggtgcgtagggctttattaaagatataa
>gcc191 ECILIIPP_01557 CC19
atggattttttcaattttagatttaaagattcagacagtactagtagtttttggtattatattttgagatcatgttataataaaaaattgtctagcgatttatggagtgatattgagaaattaatttcagtacatctaaaaaacattataacactatataataacgaaacaattttaagtggcaaagatattgagagtatatatatcgaaacattaagcactgattactcaagaaatgattactctaccagtgaggagctaacgcaaaaagcactccataattttttgtggaatcataatggtatacctattgttccagaactagataatttattattactaattcaaaaagatttaaaaatagtcgaagatgagttttgttcttatttaactaatcaaatagagatccaggaacaatcaaaagatgattattttaaagatataactaatttgggaaataattacttattaaaatctcgaattatttttgaactcttgtataaaagtaatatttctagtgcattcacatgtaattcttttgttgcactacatgattttcataacgaaaattgtttcaattcctatgaaggatttcttagctacatttatgacttagaaagtaataatgaatttaatgttgaaacatcaatattgaattttaattatacattacctagaatagataaattacaacgtaatattcatggaaccctgaatgataaaaatattatttttggaatagattatgattctttaattgatatacaaaaagataaaaatgttaccctgcctgttgaatttaccaaatcatacaggatattacagaacggaaatatatttcaatatccaattccctctgaactaacttttataaaattttatggtcatggtctgggtgaagcagactattcttattttcaatcaatttttgactcaattaatctttattccagtgacactgtactaattttctattggagttgttataacgagaatattagggaacaaattaaatctcaacaagttcatgcagtacataaattaattgaaaaatatggagatacttttaataataagaatcatggcagaaatttattcacaaaacttcaattagaaaatcgtttaattattcaagaaatactttataatgatattctaaatccatattaa
>xerC ECILIIPP_01559 CC19
atggcaacaaaaagtagtaaaaaatacaaaggtgtttattgtgataataagggaaagatattttatcagattgatcttggaatcgacccagtaactggcaaaagggtacaaaagaaagctagaaaaaatcaatatggtaaaacctttgaaacaatgaaagaagcatatgacgaattagttcgtataaaatatgaatttgccaacaaagtcagtttagaaaattacaatatgacttttgaaaactatatgaacaaaatttatttaagagcatataagcaaaaggttcagtctgtgacatataagacggctcttcctcatcataaactttttattcaatattttggtttaaagccattaaaagcaataactcctagagattgcgaagcttttagattgcatatcatagagaattattctgaaaactatgcgaaaaatttatggtcaaggtttaaagcttgtatgggttatgcagaaagacttggctatatttcaaatatgccttgtaaagcattagataatcctagaggtaaacatccagaaactccattttggacctatgcggagtttcagacatttatcaaatcatttgacttacatgattatgaagaattgcaacgatttactgccatctggttatattatatgacaggtgtacgagtgagcgaaggtttatctttatgttgggaggatattgattttgattaa
>gcc192 ECILIIPP_01560 CC19
atgagaactgctacatataaagatttaatgaacttaggatttcctgaacatacctctagagacattattcgtgaagctaaaaaaattgctgtaaaaaagtttgaagaagctcgcaaagttgaccataatgcggtacaattaagtaaatcgccctttgacaatcgaagactaggtatcgcaccagcagaaattgtggaacaattaatagggattccactatctaaataa
>immR ECILIIPP_01561 CC19
atgtaccgacgtttaagggatttgagagaagacaatgatttcactcaaaaatacgttgccgaaaagctttcgtttacccactctgcttattcaaaaattgagagaggagaacgtattttatcggcagatgtaataataaaactttcaaatctatataacgttagtacagattatttgttggggcaaactgactttccccaccgaataaagaataatttaaaatag
>gcc193 ECILIIPP_01563 CC19
atggaaaatcgttatcgaaccaatttgaaaaaggtgtatttgagtgatcaagaattaattatcctcaataaaaatcttgctcagagtcagtgtccaaacttttcgcattatgccagaaaaaccttactcaatcctcgtatgaattttatcacaatcgatacaagaggttttcaagacctgatttttgaaattcgtaggattggaaataatataaaccagattgcacgttcggtaaatcaaagccacctacttagtcttcaacaagtcaaagaattgcagctcggtatagcagagttagaaacacagttacaacaagattttgacataaagtgtcagcgattgagagaattttatggtcatcactaa
>gcc194 ECILIIPP_01564 CC19
atggaacaggagggatatgaacaattttccccttttgctagaggtaaattattgaaaatagaccaccaaccatctcagcagcttgaagaatggataaaatatttacagcaccaaaaagtagaacagatttaccgggatgtacatgaaatacttgttctggcaaagttgtctcaatcagttactatggaacatcttgaaatcatcctgacttgtatcaaagacttgatgaaggaaattgaggtaactattccattaagctattcattcaaagacaagtacatggggtaa
>ztnA ECILIIPP_01581 CC19
atgtctagagggaaagcaaaacagtctgaaaaagaaatgaaagcctatcgtgttcaaggatttacttgtactaactgtgcagccatttttgaaaataatgttaaagaacttcccggtgttcaggatgcgaaagtaaatttcggagcatctaaagtttatgttaaagggacgacaaccattgaagaattagaaaaagcaggagcatttgaaaatttaaaaattcgagatgaaaaagaacaaagggtaggaggagaacctttttggaagcagaaagaaaacattaaggtatatatatcagctcttttacttgtagttagctggttcttaggagagcagtatggtgaagagcatgttctaccgacaattggttatgcagcgtccattttaatcggtggatattcgttatttattaaaggtctcaaaaatttaagaagattaaatttcgatatgaatacgcttatgactattgccattataggagctgcaattattggtgaatggggtgaaggggcaaccgttgttatcctatttgcgattagtgaagcattagagcgttattcaatggataaagcacgtcaatctattgaatctttaatggatattgccccaaaagaagcgttaattcgacgaggcaatgaagaaatgatgattcatgttgatgagattcaagttggagacatcatgatagttaagcccggtcaaaagttagcaatggatggaatagtggttaaaggtacatcgacattaaatcaggctgcgattacaggtgaaagtgttccagtaacgaaaatcacaaatgatgaagtatttgcaggaaccttgaatgaagaagggttacttgaggttaaagtaacaaaacgagttgaagatactactctttcaaaaatcattcacttggtagaagaagcccaagcagaacgggccccctctcaagcgtttgtcgataaatttgcaaaatactatacaccagctattgtcatactagctcttttaattgcagtagttccaccattatttggcggagactggagccaatggatttatcaaggattagctgtattagtggttggttgtccttgtgccttagtagtctcaactccagttgctgtggttacagcaataggaaatgcagcgaaaaatggtgtattaattaaaggtggtatccatttagaagcagcaggacacttaaaagcgatagcatttgataaaacaggaacattaaccaaagggattccagctgtaacagacattgtgacatatggtagaaatgaaaatgaattaataaccataacatcagccattgaaaaaggatcgcagcaccctcttgcttcagcgattatgcgaaaagcagaagaaaatggattaaaattcaatgaagtaacagtagaggattttcaatccattacaggtaaaggcgttaaagccaaaataaataatgaaatgtattatgtgggaagtcaaaatctttttgaggaattacacggaagcatttcaagcgataaaaaagaaaaaattgccgatatgcaaactcaaggtaaaacggtgatggtgttaggaacagaaaaagaaattctttcgtttattgccgtagccgatgaaatgagggaatcgtctaaagaagttatcggcaagttgaacaatatgggaatcgaaacagtgatgctaacaggcgataaccaaagaacggcaacagccatcggaaaacaagttggtgtttcggatattaaagctgacttacttccagaagataagcttaattttattaaagaacttcgagaaaaacatcaaagtgtggggatggtcggagatggcgtgaatgatgctccagcccttgcggcatctaccgttggtgtagcaatgggtggtgctggaactgatacagctttagaaacggctgacatcgccttaatgtctgatgatttgagtaaattgccatatacaataaaattaagccgtaaggctttagcaatcatcaagcaaaacattaccttctctttggcgattaaattagtggcattacttttggtcatgcccggttggttaacactttggatagcgatatttgctgatatgggagcaactttacttgtaacattaaacagtttacgcttattgaaaatcaaagaatag
>cadC ECILIIPP_01582 CC19
atgattaaaaaaaatacttgtgaaatttattgttatgacgaagaaaaggtcaatcgaatacaaggtaatttacagacagtagatatttctagtgttgcccaaatgttaaaagctattgcagataaaaatagagcaaaaattacctatgcattgtgtcaagatgacgaactgtgtgtgtgtgatattgcaaatattataggtgttacggttgcaaatacctctcatcacctgcgaacgctccataagcaagggattgttaagtttcgaaaagagggaaaacttgcattttattccttagatgatgagcatatcagacaaattatgatgattgcattggcacataagaaagaggtgaagatcaatgtctag
>gcc195 ECILIIPP_01583 CC19
atgaatcagcttgagtttcagcgtaatcacctgcaaatggactattacagcgagagctaccaagattttgaacgtgacttctaccgctactccaacatgaatattccattgatcttcctgaccgatgatatcctcaaaacaatggcgacttcacgtaagaattactttgtcctgaataaggaaaagtccaaagataaccgcgatcacttcttcatatttgaagtaagaaccttagaagagaatccactaatctatcattatacatataagaaaacaactacatacttaacacaaaaatag
>gcc196 ECILIIPP_01584 CC19
atggggtattttaaatctattgaacaatttctattttcctatatctctttacataccatagaaaaggattctgtaaaccgtaaaatatttgcaggagctaaaccgttagatacactctctgacaaactccttaatgatagttcaaaagttaaaaatataaatcttaaatctattacaagtttttttggagattttaacagtcagaaattctatccacgtaatatggatttacttgctgatggtattgatgacgaaacgtattattatattgttgagtcattgtcaacttttgtaggattaagaaatggctattttcataagcataatttaaatgattggacaacaattgaagaaactagaaaccatgcattgttaattttttatctagtactaggagggtatagaatatcggagcaagataaactagatctcggtttgattaaaactgtagaaagtggctacttaaatctatgtgagtatattcataatagaaaaattgataatatgcttgagataccaatcttttattttgggagagatcgtaacgagtttgatttttacatttcgaataaagacccttttatcacaaatgacagtaatcaggagccaatttattctggagcatattttaaacgacttggaaactcaaaaagtttgtttaagctaacagatagtaatatccctgaggaaatctgggaaggaaaattaataattggtcggcagggacctagttttaaaccatctggtcctttggaaaaatattcgaagatggtaaatttttcaaaatag
>gcc197 ECILIIPP_01585 CC19
atgttaaatcaatattttctgcattttgaagagagtaaaatagttactcccttatatgctttcgacattgattatctgaatattcctaaatatgtcggtctatcaaaggagcagattctggaaaactaccgcatcctcctgacctatttgaatatcccatggtttctcgcattggatatgccggatttccctagttcggctagtgggcttttccactttttcgaggtcaagaagctttttatgctggactacctgatcttgatcttttctggaatgggcacgctatggtttgtacgacatctaaataggagacgagaatcttggcggctcctaccctacttccgccagggaacccttattccccttgctatccttttggctctcctggttagcttcgacacgctgtttgtgcttttccataaagttttctttaacaatgacgcctggctcttcaatgccactactgatcctattatcttagctttacctgccgagttctttatgcacagtttcctcttggcctttggattaatcgaagtcttcctaatcctggggtacttcactactaaatatcgaatctctgccccaagccgttga
>gcc198 ECILIIPP_01587 CC19
atgaaacaagaaatcttattagatggcgtaaaatgtgcaggttgtgcgaacacggtacaagaaagattttcagctattgaaggggttgaatctgtagaggttgatttagcgactaaaaaagcagtacttgaaagtcaaacagagattgataccgaaacgctcaatgctgctttagcagaaactaactattcagtattaagtgcataa
>copA ECILIIPP_01588 CC19
atgaaggctgttaaagcacttagaagacgcggtgttgaagtaatcatgattactggagataacaaacgaacagccaaagcgattgctaagcaagtgggtatagacagtgtattaagtgaagtattacctgaagataaagcagaggaagtcaaaaaactacaagaggcaggcaagaaggtagcgatggttggagacggcattaacgatgcacccgcattagctcaagcaaatgtcggaattgcagttggatcaggtacagacgtggcgattgaatcggctgatattgtccttatgcgtaatgatttaaccgctgtattgactacgattgatttaagtcatgcaacgctacgaaacattaaacaaaacttgttctgggcttttgcttacaaccttgtaggtattccagttgcgatgggtcttttgtatatttttggcggactattgatgagtccaatgttggcggggcagtcgccgtga
>gcc199 ECILIIPP_01598 CC19
atgagtaaaacatggaattttgatcagccactagacgatgtgaaaccaacatcgtcccatgaagaacgagctaaaatcgcagcactttttcataaacaggatgaaaaaccaattgaagaagtagattatgtggctgcttttgaacagcaacaaaaggagtcagaatcaaaagatgtacaaacgctcgcatcaaccgttaaacaaaatcagccgaagaaggtaaatatcacaagtgactataaacaacacttggctgataccattgcacaaaacaacaaggatatttccgcctgtcagaagcaaattgaagaacttcatcaattgattgatgaaaagaaaatccaaaataaaaagttgcaggctatttcagtagccattgatgatttataa
>gcc1910 ECILIIPP_01599 CC19
atgagtgtgattgaacgtctggctgaaaaagtagctaggcaagaagaaaaggtctcacgtgagactgagaaattggaacactatcgagaccaactacaaactgcaatgtatagcacctttatcaaacgacaacaatcaagtcagttgtcatttcatgaagcactagagcaagcctttggtaaagaaaccacactacacccaaattacagaaatgaggatacagaatga
>gcc1911 ECILIIPP_01601 CC19
gtgtcaaagaaaaagcaggaggaaagagcgacagtcctatcagatgagcttgtcaatgaatttctcactcaatatttcaccaaggtccagctgggtgaaaataacgctcgtatcaaaccctacatgacggactcggcattttcagaagaggaagcaaatcagaataaagcgatcaatcaagtttataaagactatatgcttgactaccgatttgaatcagccagtatctatgtcaatacagaaagccatgttgcacttgcggaagtttcctatcaagtaacttatgtttctgatttgagtgagcaacaacagcgaacaactcagacagaaaccaagacagttatgttatcctactccaaagtttccgacaagcttctagttaatcagttgaccatttggaatgggaaactggaggacatgaaagaagcaacagatggagccaattccagcataccaacgatccaaggaactacaacaagcgagaacaactag
>gcc1912 ECILIIPP_01605 CC19
atgacttggaactttgacaccatgaaagaggctttgtctgaaatggagaaggtcgattaccaagagtttatcaaggcttttctctctttggaattaagtatttctaatagaacaatcctcaatcaggtttatcaagattatatggatgaggatgacctatccttgataagtgatgagctacgagttaaagttgatagttatcaggatgaagtacaggcagatatgactgacattctggaaaagctgtaccgaacaggtgaaggctctaattttattatggatttaatgtcctcaaatagtctctcagaaaccttggaacagtatgaggttttggatagtgacgattattcaccacttagccttgaaaccttacaggccatgatccaacaggacttggctatttccagtcaggattattttggagatttggttcaccttgccttgcaaaaagatttactagaccagaaaagtcatttcttacaacactatgtggcaattgtaatggaaggtattccacaagaaagagaccaacgaaccttggtcctagattaa
>gcc1913 ECILIIPP_01606 CC19
atgaatccaaaaactatttatgaaaaggattcagaccaggatggtctgacagatgctcaggaactagctttgggaaccgatccgcagtctgttgacacagatggtgatggtcaagctgatttagaggagctacaatctggacattcaccattagtcccacaaaaggagttgtacaatgacttggaactttga
>gcc1914 ECILIIPP_01608 CC19
atgtcaaaaaaagagattctactcgattttatagaaaagaacaatggcattgtcacaaacaaagattgtaaagcactaggtattccaacaatatatctgacaagactagagaaagaaggcattatcttccgagttgaaaaaggtattttcctaacccaaaacggagactatgatgaatactacttctttcaatatcgttttcctaaggctattttctcttatatttcggcactgtatctacaacagtttacagatgaaattccacaatattttgatgtgacagttcctagaggctaccgctttaatactcctccagctaatctaaacattcactttgtctctaaagaatacagcgagctgggaatgactactgtacctactcctatgggaaacaacgtaagggtatatgattttgaacgtattatttgtgattttgtaatacatcgagaaaagattgattccgaactctttgtcaagacacttcaatcttatgggaactatcctaaaaaaaatctagcaaaactctatgaatatgcgacaaaaatgaatactttagaaaaagttaaacaaactctggaggttctaatatga
>gcc1915 ECILIIPP_01609 CC19
atgaacaaagctaaattaacagcactctgtcataaaatatcaaagaatactggtttaacctttaattccgtgatgacctattacttcctagaagtcattttgaaaaaattaagtcaaagttcttattcaaatcactatatcttcaaaggaggattcctactgtcgaatgtcatcggagttgaatctcgtagcactgttgatattgactttttattccatcaaataacactctcagaagaaactgttaaacagcaactcaaggaaattttagcagattccgaagaaggtatatcttttgtgattcaatcaatcacaactattaaagaaagtgatgactatggtggctatcgagcaacaatttcgtgccaacttgagaatattaaacaagttatccatttggatattgcgacaggtgatgttgtaactcctcagccgataacatacgactataaagctatttttgatgaagacaattttccaatcattgcttatacaattgaaacaattctagctgaaaaactccaaaccatctattcacgaaacttcttgaacagcagaagcaaagacttttacgatgtttatattctttcaaaattgaagaaaaaagatattgatttcaatcagttaaaaaatgcttgccaaagaactttttcctatcgcgaaactgagctcgatttcgaaaaaattattgaactactcgagagattcaaatctgatcctactcagaatcaacaatggcaaaattattcaaaaaaatatagttatacaaaaggaatttcacttgcaaatgtgcttgatgagatgattagtcttattacaattattatttctactgactctgattaa
>gcc1916 ECILIIPP_01610 CC19
atgaaagaggataaaaagctagtcaaacaggctaggcaaaactttcgaagcaacttaaaatcagctcgtatgcattatcggaaagaagttaggaccttaaaacagactgttcctaaaaaaggaagatttcgaaaatcagccaaaaattctctgtttcaggaaaagaaaacagagttaaaaggaaatctactcagtagccaaaaggaagcagaagagaagttcataaaggaaattacctatgtttctcctagactgttgaaggcaaaggaaatcaagaactatcgacttccgcaagctcaagaacgtttgcggacggcaagaaaacatctgtcagaagtgaaactaagtgagaaacagcaggtagttaatcccaagtttactttccaaaaagaaaatccttccctgaagtctcgctttcagtttcaccaagaaaaatcatttgatcggctaagtgcagaaaaagacgtaagttctgccaagcgtgaggttaaacaactcaagaaagtccaaaagactaagaaaaactctaccaaagtcaaagctggattaggcttggctgcatctgaatcccttgacctgatagcacaggaggatgatttagatggtctaagaaccatgaaggatactagtttgaaagccagacgctatggcaggtttacttatcaagcaggtaaggtggcagtaaaaagtggacagactggtgtgcggtttaccaaaacaaaattttctcatggaaaggaacgattccagaacttcaaaaagggaaaaggattcacacgccagaaacctcttaaaccaagaagacgctaccaaacctttttaaatcatgtcagaaaacaaagtgtcgcaggttttaaaggaatcgtccaagccattaagggaagtatgactttcttttctgtccttgcgggaaatcctttgacttggattgtctcaggcattctcttgatactccttttgatgatgagctttttcatgagtgtttcaggtagtagtgtcatacaacaagatgaaatagaattgagtaagagttatacccacatgacgtgggaagatgcggaacatacaagaaccaacgataagggaattaccttttacactaagattgatgaggtcatggtttacatgaatcatcaataccaagactacaagttagatgatttcatagagacaagcggaacaacctacaaagaatttctcagtcaactgtggtcggacttaaacggtggagattctattaaatccatgtctgacttatataaagaacctgcttacaagctgtctgatgaggaccaagaagaactaaacgaattgaccgaagaaggcaactatttagcccttcaagaattggacaatccctttcagggacagaccgatgaggatagtttaagcatgacctaccgatatggttatgaggtcattgatgagaaaccaacgcttcatcatcatatcatcttagaagcaaaagaaggtcaagtcattgtagctccgatggatggcaaggtatctcttgatggagagaacgttgttttgacatctggtaagggagtgaataagactaaactaaccttgtttggcattcattcaggccgagtgagtgaaaatcaacaagtcttggcaggagatattattggtcagaccaaagacggaacgggtctaaaagtcacctatcaaaaggttgatgatgacacggataagttggtctatgtcaatccagcattctactttccaaaagtgattcaggttcagaccaccattcttccaactatcggtcagtttggcggcgatgagttcgagagagccaaggcaatttatgactatcttaaaagcaaaggtgcgaccaatcaagctatcgcagccattctaggtaactggtcggtagaatcctccattaatccaaaacgagctgaaggcgactatttatctccacctgttggtgcgacagatagttcgtgggatgatgagggctggctcacacttaatggtccaactatatacaatggacgttacccaaatattctcaaacgtggtttaggcttaggccaatggacagataccgcggatggttcacgcagacatactttattgttggaatatgccaaaggaaaacatcaaaaatggtatgacttaggcttacaactggatttcatgttgtatggggatagtccttattacaccaactggttaaaggacttcttcaaaaattcaggcagtccagctagtcttgcccagctctttctcatttactgggaaggaaatagtggtgataagctacttgaacgtcaaacacgagccagtgagtggtattaccaaattgaaaaaggctttagtcaacctaacggtgggacagcacaaagcgatccaaaagcacttgaagctgtacgagaagacctttttgaaaactctattccaggaggtggtgacggtatgggttacgcttacggccaatgtacttggggagtcgcagcccgtatcaatcaactgggtctaaaactcaaaggtaaaaacggtgagaagattccaattatcagtaccatgggcaatggccaagattgggtacgaacagccgcaagtctcggtggagagacagggacaagtccacaagaaggagctatcctttcctttgcgggaggaggacatggcaccccaacagaatacggacatgtggcttttgtggagaaagtctacccagacggttcattccttatctcagaaaccaactacaatggcaatccaaactataccttccgtaaattatctggagtggatagtagcttgagttttgcttatacgacgaaataa
>gcc1917 ECILIIPP_01612 CC19
atgaacacacgtgtctttaaggacatctcaaaggttcaacacagggcatggctgggatttacaactagacaggttatttttgtatttccagctgtcgccctaaccattttggttttgggcttgaacctattttattggcaatttggggattggtttgtctatggttttgtttttagctttaccattccactcatgttatttggggtctatcgccccaacgatttaccatttgaaatatacctcaagtaccgttttcattatgaactaacggtgccagaccgcacatttactggaagaaaaggagaccaacgtgaaaaaattaaaacactcaatgaaatcaaagacctcttctaa
>gcc1918 ECILIIPP_01613 CC19
atgatgatgaattttacgtcaccttttgtatttctagcctctgaaaaagtgtcaagcgatagcctttttgaagggtttcaggtcgatttagaatcaactgctaacttggttaagtcactggcggactttaatccgacggtttggtcttacatgacagccattaccaagggtattatgcagcccttgggagtagctattcttgcggtagttcttgtactcgaattttcaaaaatggccaagaaaatcgcaaactcaggcggtgcaatgacctttgaagccatagcacctatgattgtcagctacatcatggtcgcggtcgtgattaccaatacgacggttattgtggaagccattattgccattgcctcatatgttattgaacaagtggcaagtcttgtcacgaatggtggtgctaattatgataccatctcaggcattaagggatctggaattgtaggaaaaatgattattggcttttttgcgattctcatttggttggtacgaatggccagtattatggttgtcaatatcttgattaccattcgctttatccaactctatctgatgattccttttgcccctgttaccattccgaccttccttagtgatgactggagaagtgttgggattggttaccttaaaaacatcatggtctatgccgttcaaggtattttgatttttctaattgtatctcttgttcccttgtttgaatcggctggaaagattgccgtatcaaatggagctggagtgatggaatcactcgccattatgtttggtggcttggtacaggccatattgttaatcattgccttggttggcagtcaacgaaccgcccgaagtattttggggatgtag
>gcc1919 ECILIIPP_01614 CC19
atgaatcaaaaactaacaggctttgtttacggagtggacgccagctccatgttctcccaggccatgtctctattacaaaaaggcttgattgcagtaggagcctttcttgtagtcatgggcattatcaacctttcaaccaacattaaagatggtgggccaggcgtccgaaatgccattttagaaattgttggtggtgtcatggtgggagccgcaggtgcttttgtgacacagattaccatttag
>virD4 ECILIIPP_01615 CC19
atgtattccaggcaaaaagcatttgtctttggactcttgggtctcgcctttggctatttctgccatcgtctaaccctactctatgatagtttaactaatgccccacctatggaacgtattgcctacctcttaggagaggggttaaatcaggttttcaatcctttatggctattttcctttactcaaaaatcttttcttgcctttatccttggggttctaatgatgacgctagtctatctttatgtatcgacaggacagaaagtctatcgggaaggggaagaatatggttctgcacgatttggaaccagtaaggaaaagcggaacttttacagtaagaatcctttcaatgacacgattttggctcgtgatgttcgtctaaccttgttggaaaagaagaaaccccagtttgaccgaaataaaaatttgattgtcattgggggttctggggcaggtaagacctttcgctttgtgaaacccaaccttatccaacttaactgttccaatattgtcgtagatccgaaagaccatttggctgagaagacaggtaaactctttttagaaaacggttatcaggttaaggttttagacttggttaatatgaccaattcagacggttttaatccctttcgttatgtagaaacagagaatgatttgaaccgtatgttaacggtctattttaataataccaaaggaaatggttctcgcagtgatccgttttgggatgaggcttccatgacattggtgagagctattgcctcttacttggtggatttttacaatcctccaggaagttctaagcaagagcaggaagcaagacgtaagcgtggccgttatccagccttttctgagattgggaaactcatcaaactcttatcaaagggagacaatcaggacaaaagtatacttgaagtcctgtttgaagactatgctaagaaatatggtcatgagaactttaccatgagaaactgggcagattttcaaaactataaggataagaccttggattcggtgattgcggtcacaacagctaaatttgccctctttaatattcaatcggtgattgatttgacgcaaagagacactatggatttgaaaacgtggggcactcaaaagaccatggtctatcttgttattccagacaatgatacgacctttcgtttcctatctgctttatttttctctacggttttctccactttgaccagacaggctgatgttgactttaaagggcaactgcctattcatgttagaagctatctggatgagtttgcgaatgtcggagaaatcccagacttcgctgaacaaacctcaacagtccgctctaggaatatgagtcttgtgcctattctccaaaatatcgctcaactccaaggactttataaggaaaaagaagcttggaaaactatactggggaactgtgacagtctcctctatttgggtgggaatgacgaggaaactttcaaattcatgagtggacttttaggcaaacaaaccgttgatgtcagaagcaccagtcgttcttttgggcagacgggttcaagttctacctctcatcagaaaattgctcgtgacttgatgacggctgatgaagttggaactatgaaacgagatgagtgcctcgtacgcattgcaggggttcctgtttttcgaaccaagaaatattttcctctcaaacataaacattggaagttgctcgctgataaggaaaccgatgaccgttggtggaactatcacatcaatcccttggctaaagaggaagaattggacttgtcagactatcaaataagggatttaagcacagaaacgtcactacattaa
>gcc1920 ECILIIPP_01616 CC19
atgtcatctgaacaacaagaacgtcaagcgatgcaatacgtagaaagaagtagtttattgacagtcagaaccctcttaaaactcttagaatggtcggctaggcaagccttagctcaagattcagcttataagattggggttcaaaaaatggaagaactccttcaaagtccttacgccattgaagcgattgatgttagtaaagacatactggataagccaatcgatgtggagaaatttaaggagttgatggagtcagaaaaactgccaatcgcaattagttggcaaaaagactatctctacttttatgccaaggataagaccttgctcgatcatcacttggatgaattgttgaagaaactgatgtctaatccagagaagctagaaggtttaacctttgataaaaccttggaccaagagatagaactggccaaagagaaaattagagtgacagaactttcggcagtaaaaaccaaggaggtgaccttgtaa
>gcc1921 ECILIIPP_01617 CC19
atgataaggatagtgttgttttatctagccatacagcttaacggtcttctggtgagtttattcctgaaagagtatctgacaatagagggtatagtcttgctacaattggtcctattaagtgtgacttgcttagagattgcccgtcataaaactgttccattaaaaattgtgggcgtacaaaatcgcctaagttggttgcttcttggctttgtggctatggttgcttttgcagtcttcatcagtttcctatttccagttcagactaggaatcaagcagtattggtacaagtaggaaaacaggttcctcctattatctttttattgtttctggtcaatgcaagtattcttgaagagattgtttacaggcaattgctgtgggaaaaattgacattcccttttgaacaaataggcgtgaccagttttctctttgttctatcccatggacctaatcagttagggagttggctcatctatagctgtcttggcttgaccttggctgttgttcgattgaaaactgattgtatgacggcaatcgccttacatttactttggaatagtttggcttatgtcgtaactttcttgtga
>gcc1922 ECILIIPP_01618 CC19
atgaatgaacgattttgggacaatttagaaatcattctggctgaaaaagacctcacttgggcagaactagctcgcaaagtattcaacggtcaatatgtttatccaagtgaatttaatcgcctctatcaaaaattacggcattacaaatctaatcgtctgatgccacaaataagatgggttgagcgtattgttctagtcttagatattgattatgaagatttatttaagaggtga
>spxA ECILIIPP_01619 CC19
atgcttgaggtatatctaggaaataataccaatacaaatcaagatttactaaccattttgacgacctatggagtggcttatcgttgtacaaaagcatgtgaggtaaaccgtgaaatcatactgtcactctttgccaaaaccacggattgttttgagttgctgtcgccacgatttcttcgctttaaaagtcaatattcgataagtttgaatgagatgattcagctcattctccaaaagccagaccaaaaccttcgtctgcctctcattgtctgtcagaatcacgtctatccagctattgggctagacgaagtacgtacttttcttcccagacaggtaaaagaagagttgtttcaggccagtctgatgaaacaagtgacagggtag
>gcc1923 ECILIIPP_01620 CC19
atgaacttactacataagaaaagtatcctagattgtactgaattagaagaacgtattcaccaagctgaaaccaatcagctattacaaaagatactgtcgctccccaattttgattgtgactttgaggtaacttttgaagatgattaccacaaagagatgaatgatcccctattctacgaatccaatcttcatcagatttcggattttatggaaactagggatattaaaaatggtgtagatacactattgacgaaagacaatcacctggcctttcgtgcctttggtgaaaattattctgctaggggaaaggagggcattttaacgactctagtgacggtcaagtgctttggtgaaggacggatgcccattgatatgagtcgctatttctcaactcctgaaccaacagttgaaaatagcctaaccctataa
>hpaII ECILIIPP_01621 CC19
atgaaatttttagatttatttgctgggataggcggttttaggctagggatggaatcacagggtcataaatgcctgggcttttgtgaaattgataaattcgctagaacatcttataaagccatgtttaacacagaaggggaaatagaataccatgacattaaagaggtcacagaccatgactttagacaatttagagggcaagtggacatcatctgcgggggatttccttgccaagcattttcactcgcaggcagacgattgggatttgaagatactcgagggactctcttttttgagattgctcgagcggccaaacaaatccaaccacgttttctatttttggaaaacgtcaaaggcctactcaatcacgacgagggacggacgttcgccacaatcctctccacgctggatgaattggggtatgatgtcgaatggcaggtgcttaacagcaaggacttccaagtcccgcaaaacagagaacgggtctttattatcggacattctagaagataccgttccagattcatatttcctctcagaagagaagacagcccagctcatcttgaaaggctaggaaatatcaatccctctaaacatggtttgaatggtgaagtctatctgacgagtggacttgctcctacactaacaagaggtaaaggagagggtgcaaaaatcgccattccagtcttaacaccagatagactagaaaaacgccaacatggtcgtcgatttaaggacaatcaagaccctatgtttactttgaccagtcaagacaaacacggagttgttgtcgcaggaaatctgccgactagctttgaccagaccggtagagtatttgacatttctggcttgtcaccgaccttgaccaccatgcaaggtggagacaaggtgccaaagattttgctgagggaggagctgccatttctgaaaatcaaggaagccactaaaacagggtacgcaaaggcaactcttggagactctgtcaatctggcttatccagactcaaccaaacgtaggggacgtgtgggaaagggaatatccaatactctgacgacttcagacaatatgggagtagtagttgctgctctggaatatcgacaggataagtggtatgaagtcacaggcattgtcttagaggggaaactttatcgcctgagaataagacgactgacaccaagagagtgcttcagacttcaaggctttcctgattgggcttatgaaagagcagagagtgtttctagtaagagccaactatacaaacaggccggcaatagcgtgactgtcacagttattgaagccattgccagagaatttagaagaacggaagaggaagaaaaacatgaacttactacataa
>gcc1924 ECILIIPP_01623 CC19
atgaaacgtattaccgctaatcaatatcagacatcagagcgttattataaactccctaaaattttgtttgagagtgaacgttataaggatatgaagctggaagttaaggtagcctacgcggttttaaaagatcggttggagttgtctttgagtaaaggctggattgatgaggatggggctatttatttgatttattccaattcaaatctgatggcactattaggctgttcaaagtcaaaactactctctatcaagaaaaccttacgtgaatatggcttaattgatgaagtccaacagtcctctagtgaaagaggtcgaatggcaaataaaatttacttgggggaattagaacatgaacctaccccagtcttacatacagacggggctagtgttaaaaaaacactaggggagtctcaaagaaagacggggccggtcttatattcagcccctagtgagactgaaggaagtgagactaaatatagtgaaactgaagggagtgacttagttatgaaggacgaggaggagaggcagctagtagatgagaaaaaagaagaaaactttacttcaaaagtcgatggcgtgaccaagtacgatcgagactatatttggggtttggttcatgaccagttaagacagacaggtctatctcagtctgctagtgactatgccatgatttattttagtgaccggtatcagtatgcattggaacaaatgcgatttgctcggtcagccgaagtaatagctgaatacgtatttaatggtgtgctgtcggagtggaccaagcaactgagacgacaagaagtaaaaggaggtgaataa
>gcc1925 ECILIIPP_01624 CC19
atgcaaaaggaagaacagtcatcacgtcatatcgtgaagagccatatcatgaccatcatgggagttgataatctaaaagcaactcaactggtaaatgaaatggaacaaacaggtttaatccgatttgatgaattcgggaattttggacttttagtcttggagggacaatcatga
>mmuP/rocE ECILIIPP_01629 CC19
atggaaaatcatcgttatgaagatgaaggtaaattccagcgtaagatgaccagtcgtcatctctttatgttatcgctaggtggtgttatcgggactgggcttttcttgagttcaggttataccattgcacaggctggtccgcttggagctgtgctgtcttatttgattggtgccgttgtggtttatttggtcatgctatcacttggggaattggcggttgccatgccggtgacggggtcattccacacttatgccactaagtttatcagtcctggaacaggttttactgttgcttggctatattggatttgttggacggtcgccttggggactgaatttttaggtgctgccatgctgatgcagcgctggttcccaaatgtgccggcttgggcatttgcttccttttttgcccttgtgatttttggtttaaatgctcttagcgtacgcttttttgcagaagcagagtctttcttctcaagtattaaggttattgctatcattatctttattatcttgggcttaggtgctatgtttggtctagtttcctttgaaggtcagcacaaggctattctcttcactcatctgactgccaatggtgcctttccaaatggtatcgttgcagttgtctcagtcatgttggctgttaactatgccttctctggtactgagttaattggtattgcggctggtgaaacggataatcccaaagaagctgtaccaagggctattaaaacgacaatcggtcgcttggttgttttctttgtactgacaattgttgtcctagcttcgctattgccaatgaaagaggcaggcgtatccacagcaccattcgttgatgtctttgacaagatgggaatcccttttacggcggatatcatgaacttcgttatcttgacagccatcctgtctgctggtaactcaggtctctacgcatcaagccgtatgctctggtcccttgccaatgaaggtatgttgtcaaaatctgttgtgaaaatcaataaacacggtgtcccaatgcgtgctcttctcttgtcaatggcaggagcagtgctgtcgctcttttcaagtatttacgctgcagacacagtttatctagccttggtttcaatcgcgggctttgctgttgttgtcgtatggctagccattccagtcgcacaaatcaatttccgcaaggaattcttgaaagagaatcaactagaagatttgtcttacaaaacaccttttacaccagttctcccttatatcacaatcattttgctcttgatttcgattgtagggattgcttgggatagctcacaacgtgctgggctttacttcggtgttccatttattattttctgctatatttatcacaaactacgttacaagaaatggtga
>gcc1926 ECILIIPP_02039 CC19
gtgagcttagatgaacatgttttagctaaaacaaatgaagttaaagttgaacgtatttatgaaaataaaccccttgatctacgaaaatacaataaaatttattggtttatttttcgaaatattattcgatctctactaattattttagctatattaactttcttataa
>strA PNEEFFHM_01151 CC19
gtgaagactaaaaaaatcatcaaaaaaacaaaaaaaaagaagaagtcaaatcttccttttatcattctttttctaataggtctatctattttattgtatccagtggtatcacgtttttactatacgatagaatctaataatcaaacacaggattttgagagagctgctaaaaaacttagtcagaaagaaatcaatcgacgtatggctctagcacaagcttataatgattctttaaataatgtccatcttgaagatccttatgagaaaaaacgaattcaaaagggggtagcagagtacgcccgtatgttagaggtaagtgaaaaaatcggaacaatttcagttcctaagataggtcaaaaactccctatatttgcaggttcaagtcaagaagttctatctaaaggagcagggcatttagaaggtacctctcttccaattgggggcaatagtacacatactgttataacagcgcattcaggaattccagataaagaactcttttctaaccttaaaaagttaaaaaaaggagataagttttatattcaaaacataaaagaaacgatagcatatcaagtagatcagataaaagtcgttacacccgataacttttcagatttgttggttgttcctggacatgattatgcaaccttattgacttgcaccccgattatgatcaatacacacagacttttagtaaggggacatcgtatcccttataaaggtcctattgatgaaaaattaataaaagacggtcatttaaacacgatttatagatatctattctatatatctttagttattattgcttggttactttggttaataaaacgtcaacgtcaaaaaaatcgtttagcaagtgttagaaaaggaattgaatcataa
>gcc1927 PNEEFFHM_01152 CC19
atgaaaagaatcaacaaatattttgcaatgttctcggcattgttactgactttaacgtcattgctctcagttgcaccagcgtttgcggatgaagcaacaactaatacagtgactttgcacaagattttgcaaaccgaatcaaatcttaacaaaagtaacttcccaggaactacaggtcttaacggaaaagactacaaaggtggagctatttctgaccttgctggttactttggcgagggatctaaagaaatcgaaggtgcgttctttgctttagctttgaaagaagataaaagtggtaaagtgcaatatgttaaggcaaaagaaggtaacaaattaacaccagccttaattaataaagatggtactcctgaaataacagtaaatattgatgaggccgtgtctggattgacaccagagggagatactggacttgttttcaacaccaaaggattgaaaggcgagtttaaaattgttgaagttaaatcaaaatctacttacaacaataatggttccctcctggctgcttcaaaagcggttccagttaacatcactcttccattggtaaatgaagatggtgttgttgctgatgcccatgtttatccaaagaacactgaagaaaaaccagaaattgataaaaactttgctaaaacaaacgatttgacagcattgacagatgttaatagacttttgacagctggcgcaaattatggtaattatgcacgtgacaaagcaactgctactgctgaaatcggtaaagttgttccttatgaagttaaaacaaaaattcacaaaggttctaaatacgaaaacttggtttggacagatataatgtcaaatggtttgacaatgggttcaactgttagccttaaagcttcaggaactacagaaacttttgctaaggatacagactatgaacttagcattgatgcccgtggtttcacattaaaattcacagctgatggattgggcaaattggaaaaagcagctaaaacagctgatattgaatttacattgacttatagtgctactgttaatggtcaagcaattattgataatccagaatccaatgatatcaaattgtcgtatggtaacaaaccaggtaaagacttgactgaacttcctgttacaccttcaaagggtgaagtaacagttgctaaaacttggtctgacggaattgcacctgatggtgtaaacgttgtttacacattgaaagataaagataaaactgttgcttcagtatcattgacaaaaacatctaaaggtacaatcgaccttggaaatggtatcaaatttgaagtatctggtaacttctcgggtaaattcactggtctagaaaacaaatcatacatgatctcagaacgtgtttctggttacggaagtgcaataaatctagaaaatggtaaagtaaccattaccaataccaaagattctgataacccaacaccattgaacccaactgaaccaaaagttgaaactcatggtaagaaatttgtcaaaactaatgaacaaggtgaccgtttggctggtgcacaattcgttgtgaaaaactcagcaggtaaataccttgctcttaaagcagatcaatcagaaggtcaaaaaactttagctgctaagaaaatagctttagatgaagctatcgctgcttataacaagttgtctgcaacagaccaaaaaggtgaaaaaggaattactgcaaaagaacttatcaaaactaaacaagcagattacgatgcagccttcattgaggctcgtacagcttatgagtggataacagataaggctagagccattacctacacttcaaacgatcaaggtcaatttgaagttacaggtcttgcagacggtacttacaaccttgaagaaacacttgctccagcaggatttgctaagttggcaggtaatattaagtttgtagttaatcaagggtcatacataacaggtggtaacattgactacgttgctaacagcaaccaaaaagatgcgacacgtgtagaaaataaaaaggtaacaatcccacaaacaggtggtattggtacaattcttttcacaattattggtttaagcattatgcttggagcagtagttatcatgaaaagacgccaatcaaaggaagcttaa
>gcc231 NHKDHLDJ_00022 CC23
atgacaaataataatagttttaatggaggacataatattggttcaggcaattcagctggtagagatcaaataattaatattactaattctcaagcagagcaaccagtcgctaaatatgatgttgaacctatttggagaagtccgattacaatggcagtgttgagttggattggcttcttcacttcgataggaagtttgttacccctttataattttttaaaaccgattataagttgggctaaaaattcttttgatggaaatattcccaatgtccagggtagtcaaatttatttgtttatttttttaggtttgtttattttttcagttgttattttttctttgcgaagaattactaagagtcaaactcgctatcctttgggttttaactatgcaatcagtggtgtaggtaaaagattgaatattgaaaagttgcatataactccttgtccaaaatgtggtggaaaattgaaatactacaataagccatatgattggattaatcattatgacgaaaatggaaatatcaaaaagatcaaaattaccaagagagtgccggctttagaatgtaaaagaaatagcgagcatttttggtatgtagattcagctggaacgaaaatttaa
>gcc232 NHKDHLDJ_00039 CC23
atgattaaaatcattgttcatgcttttattaatagtggtaaaataggtgttgttgaagtattatttgcgacatcagatgataaactcttgatgactaaaatgtcagaatttcagcgccactacccaggtgattatttagctatttatgatttaccattagatacagatttaaataaactgtcccactacccatcagtagcaattagtaaagaggactttcatgaagaaaaggctaatgaaactaatgagaatagctag
>gcc233 NHKDHLDJ_00040 CC23
ttggcttctggtgaaaaggctaaaattcagaggaaaaaaagcggcgcatggtccatgacttacaaaacactagacgggaatgttgttgcgacttttcgtccaatgtttaaaaaaacaggttcccattgctatatctcaacttcaaaaatgacaaaatcagatggtaataacaatttttctatccaaatttattataaaggtacttcaaatgtgaaaatcaaaatgtttgatgataacccagagcatactatgcagttttcgaagaagaaatttgctaataatatgttaaatagagatgaatctactaccaaccattcttatgataaggttttggaaggagatttaaccccatttatgggtcaattttcaagtgatagttttaaccaaactattgtagattcgggtatgacttatgggggatatgaaccgaaagactactatgaggggcgaacaacagtttttcctgcaataacgaagacaggctattggaatggcataacgtctcatggtagttatgttataaaaaacgatgatttacccaagaaaattaaaaattattatgaaatacatgtgtatggcgctaattctggagcgataaatagtacaggtagtttgaaacgtatattctatttagttcccccaaaagtggaggggccagatggaaaagtattatcaaaaagacaagtttttgaagtaggagctaataatcaattaatttctctttcctatcaatctccggattggtggaaaagatataaaaaatctggattagaaaaagatttagatgttgacgctatttatagaggtgacttttcctcgttgaaaggaacttggagaaatggtaaaggggaagttttaactattaatgatgatggcagtacagatgatggtgaaagaattagtatcgggagtacagaaaaaagtagactcccctctgtagggatgagtagtggtaattttggggtatctgtttatctcttccaaattggtgtatcgaatccttatatagagaacgggcatacatcggacacgacacgaccgcgcttagctattgggcttaaccctggagattttcctacagatgcctattactatcgttactaa
>comR NHKDHLDJ_00042 CC23
atgttaaaacattttggtagtaaagtaagaaatttgagagtaactagaaatattactcgcgaagatttttgtggtgatgaaactgagttatctgtaagacaattagctaggattgaaagtggacagtcaattccaaacttgactaaagctcactacatagctaaacaattgaatgtaaaattggatattttaacaggaggagagagcttagaattacctaaacggtataaagagttgaagtacaaattgttgcgtaccccgacttacggagatgctaatagacttgcagttagagaagcatattttgatgaaatctatgaagtattttatgaggagctcccagaagatgaaagactaattattgattgtatgcaatcaaaattagatgttcatttttctgttaatgataattttggaatcactattttacatgactactttgatcaaattaagaaaaaaaaggaatataccacaaatgattttgttatgatagatttatatttactttgcttttctattaactatggaatgaagagcttgtattctttagagaactatcattttattatgtcaaaattgttagagcaagataatttacttcctgaggataattttcaattgaacaacgttttattaaatcatgtcgaattagcttttcaatttaagcagaaaaaatatgtacagcaaattattcatagaagtaatgctattatgacagaaatccatgattttcaaaaaagaccaatactaagcttaatagagtggaaatatttattaattattgaaaaagatagaacaaaagcagaaacatgttttaaacaatcaattctatttgcagagttaataggtgatctatatttaaaaggaaaattaatagaggagtggaataaagatttaacatga
>yvgN_2 NHKDHLDJ_00231 CC23
atgacagatacaatgatattaaatgacaatcataaaataccaactttaggtttaggtacgtggatgatagataatgatagggtagctcaagttgttaaagatgctatcgaattaggttaccgccacattaatactgcacaagcatacaacaatgaaaaaggtgtcggtgtagggattaaagaatctggtattacacgtgaatctttatttgttacgactaaaattgccgctgaacataaagattatgaaagtgctacaaaatcaattgatcaatcactagaagctttagggcttgattgtattgatttaatgattattcatagtccacagccttggaaggaatga
>gcc234 NHKDHLDJ_00236 CC23
atgcaagaaacaactaagtctatctttcctaagggtgaaaaaaatccatatggtgaattctttattgggcaatcctatctcgcagcattagcaaaatctccagatgggaatgtttcagttggaaatgtaacctttgaagcaggctgtcgtaataattggcatgttcatttagacggttatcaaatccttctcgttacagaaggttcaggttggtaccaagaagaaggaaaagaggcagtgtcattaaaaccaggcgacgttatcgttacagataaaggtgttagacattggcatggtgctaaaaaagattctgaatttgcacatattgcgattacagctggtaagagtgagttttatgaagctgttagtgatgaagaatattcaagactaggttaa
>gcc235 NHKDHLDJ_00330 CC23
atgacaaaacacaaacacctaactctctcagaccgtaatgacatccaatctggtttggatagaggagaaacctttaaagccatcgggcttaatctactgaaacaccctactactatcgcaaaagaagtcaaacgaaataagcaactaagagaatcaaccaaagactgcctagactgtccgctactaagaaaagctccctatgtttgtaatgggtgtccaaagaggaggatcaactgtggttacaagaagaccttctatcttgctaagcaagctcaaagaaactatgaaaaacttttagttgaatctagagaaggaatccctttgaacaaagagaccttctggaaaatagatagagtgctttctaatggggtcaagaagggccaacgtatctatcatatcctcaaaaccaacgatctagaagtgagttcttcaaccgtttatcgacacatcaagaaaggctacctatccatcacaccaatcgacctacccagagctgtgaagttcaaaaaaaggcgaaagagcacactccctcctattccaaaagcgattaaagaagggcgacggtacgaggattttatagaacacatgaaccaatcagagctgaactcctggcttgaaatggacacggttattggacggattggtggaaaggtccttctcaccttcaatgtcgccttctgtaacttcatctttgccaaactgatggattctaagacagctatcgaaactgctaaacacatacaggtcattaagaggacactctatgataacaagagagacttcttcgaactctttcctgttatcctaacggataatggtggggaattcgctagagtggatgatattgagatagatgtttgtggacagtctcaactcttcttttgtgaccctaatcggtctgaccagaaagcaagaatcgagaagaatcataccctcgtgagagacatactgcctaaggggacttccttcgacaacttgactcaagaggacattaatctggcactatctcatatcaacagcgttaagagacaggctctaaatggtaaaacggcttatgagctattctcttttacttacggaaaagacatcgcaagtatactcggtattgaggaaattactgcggaagacgtctgccaatctcccaaactattaaaagacaaaatctaa
>gcc236 NHKDHLDJ_00334 CC23
atgaccaatcatattgcaaaactgatagaagagagcggcaaaaaactgactgagattagttctgctacaaatatcgcttatccaaccttatcaggatacaatcaaggcattcgtcaaccgaaaaaaggaaatgctcaaaaattagctgactatttcggcgtatccatggcttacatcttaggacttgatgataacaaacaagcaccatcaactatgaacattatttcggacagttttaaaatttccgagattagttctgtaacaccttttaaaagcgatatggaaaagctgaagaaaggaattgaactaggagaaatccatctgtctatgcccttaaatgacggcttctcagacgattttaggcgcattttagctcgctatttggttaataatgaagaagaattcatgaaaaccttcactaaacacatgaatagtttaaaacgagaatcagaaatttggcaaacctggattcagaccgaagaataccgaattagacaagaagatcgacataaaaaataa
>gcc237 NHKDHLDJ_00335 CC23
atgtctgaagaagcgactttagttgttcaacttcccaaagttttggaaaaacagttaagggcacattatgatgaaatggtctctacagctattgaaagagcgctagaagataaagaactatacaaacctatggttcggatggcagctctttctaggtggcttgatgtatcaacgacaacccttcaaaaatggacacgagaaggaatgcctacaatggtcattgatggggtgactctgtacgataaacgagctgtcactagatggctaaagcaatatgaaagatag
>gcc238 NHKDHLDJ_00336 CC23
atgagtgaagtacaatggattaagattactacagatatctttgatgatgaaaaaatacagttgattgagtcaatgcccgaaggagatactttaattgtcatctggtttaaactactcgttttagcaggtaaacagaattacagtggagtcttagctctaggagataaggtcttttatacagaagagatgttaactacagtctttaggagaaagtcaacgactgtgaagctggctctgaaaacatttgaacaatttggaatgattgcttttgtggatggagcagtcacaattcctaaatgggagaaacatcagaatattgatggtctagaaaaaattcgtaaacaaacaagagaaagagtggctcgtcatcgtcaaaagcaaaaagctctagtaagtgggcaagatagtttatcaatagaatgtaacgttacagaaacgttacctgtaacggaaagtaacggtcaagtaacgcaacagattaagaacaagaatcagaaagagaataagaatgtactagataatagttctagagagacagaagatcagtcaacaacttatctcaaaccagagtattatttccttttgcaagtgattgcggatagatataacgatcgttttatttacccctataattacaccctaacgcataagcaaaaaatggcgattggacagtttttaagtgaaggctatatgacttctgatgaagtcttgggaatgatagatcgtattcctaatgatgtagagtcaccattagcctatttaatgagctctatggagcgcctaaaagatgagcgattattggaagctaaggtaattgctcatgaaaatgctagaaagttttaccaaaagggataa
>gcc239 NHKDHLDJ_00337 CC23
atgacaatttattatcaattggagaatatgctagtcgctggttttaaatcagaagaagagttacaacggtatcaagggttaaaagcagagtatgaggaagaaaccctggattatagtttctcaattagagaaattgtcaatcaattagaaattattatccagagtagagaaaatgacttcccaaatttagaagaagggctgttgcaagattatcaggaacttgtagaatatttgagggaatacgatgtgtctcaggcagaaaaatacacaaggagaatttattgtggttga
>gcc2310 NHKDHLDJ_00338 CC23
atgtgtctcaggcagaaaaatacacaaggagaatttattgtggttgagcgttatcgaacagttctgaaaaaattctatatcacaaaatcgcagaatcaaacgctaaactaccttatcagttatacaggtttaaggaatttttctaactatgctaggaaaatgttatttaagaaattccctattgttttggtatttgatgaaacttcatttgaagacttgatattttctttgaggcgaattaaaaataatatcaatcagttagcaaggatagctgagcaatctcaggatcttcaagcattacgagctatgacttacagtgttcaaatgattgaaaaatatgaaaaatcgttccttaaataccataaaacgaaaaaggcgaggttactatcaaaagtggatgaatga
>gcc2311 NHKDHLDJ_00339 CC23
atgaaaaatagaattaaaaatatcgtgaagcaagtctttttgactgaggatgagaataaaagattgttagcattaatggctaatgaaaaagagtcaaacttttccgcttttgccagaaagaaattatttaaccaagagattgaatcatggacgattaattttccagagtatgagcaactgacagagcgattcattcagattggcagatcaattaataggattgccaagttgtcaactcaggttggaaatatttcacaacagaattttatagaacttggtcagttgataactcaattattggatgaattggaaaagggactctcagttaacctgaaaaagaagtctactaaacattaa
>hsdS NHKDHLDJ_00345 CC23
ttgcttccaattcattgtgctaagaaaccttatgagaagttggcagatggaactatccaagaagttgaagtaccatatgagataccagagagttggaactgggtgaaattaagaaatattggtagtattacctctggaggcacgccaaaatcttctgaaccttcctactatggtgggaatatcacttggataactccagcagatatgggaaaacagcaaaataataagttttttgctaaatcatcgaaaaaaattactgaattaggtttacaaaaatcttctgctcaactaatttcaaaaaactctattgtttattctagtcgagctccaatcggacatataaatattgttactgaagactacactacaaatcaaggttgtaaatcaataacacctctacttgttgatttaatttttttatattggttactacagtttagaaccaaagatattattttacgttcttcagggacaacatttaaggaaatatcagcatcaggttttggagatacacttctccccctccctcccctcgctgagcaaaaacggattgtcgctcaaatcgaaaaagcattagcaaaagtagacgagtatgcagaaagttacaataaactacaacaactagacaaagaatttccagataaactgaagaaatctatcctccaatacgccatgcaaggtaagctagtagctcaaagtccagatgatgaacctgttgaagtcttgcttgaaaaaatcaaagctgaaaagcaaaaactctatgaggaaggtaaactcaagaagaaagatttggaagagcttgtggtaacaaaaggagatgataactctccttatgggaagatacccaaaaattggtcttttcttaccataaaagatattttttcaataaccacaggattatcgtataagaaaactgatctagccatcacaaaaaatggtgtcagaattattcgtggaggaaatatcaacccattatcctttaaaatattagataatgattactacattgatccaaaatttatcacttcagaaacagtctatttgaaacgaaatcagctattaacacctgtttcaacatctttagaacatattggaaaatttgctagaattgataaagattatcccaataccgctgctggtggatttgtatttcaattaacaccttttgtttcatcagatgtattgtcaaaatatctattatttagcctgtcatcaccaatcttttatgaacaattgaaatcaattacaaagctatctggacaggctttatataatattcctaaaacaaaattaaacgaactccttgttcccctagctcctgaaacagagcaaaaacgcattagtcagagagttgagcaactttttgaaaaagtaaatcaactttag
>gcc2312 NHKDHLDJ_00347 CC23
atggaaaaattcaaacaagaaattaagaatattggttcaaataagttagcctattcaatagaccttaataatcaaaaaattaccaaatcagagattgtaaaaagctggggcaaagcgtattctgagaaagttgctaacggttctttaggtaatggattgcgccctcctcaatatggtgcactttctgctatacgttctcattgggttgtctctaatgaaccggccacaatagttttaccgacaggaacaggaaaatctgaaacaattttttcgacaatagtctcagagcgtattgctacaactttgattgttgttccaagtaatttacttagagaacaactttttgatcaggttaaacatctggggattcttcctaaaatttcagttgtatctgatcaggcaatttttcctaattgtctattatataaatctactgtgaaagatagtgaaaaggatattttatttaatgaaattgataatataaatatcattataactacaccagcgctgattaaagcgttaccgaatgatctgtttgaaaaaatctattcgaacgttgaattagttgtatttgatgaagctcaccatcttgctgcaaatgattggagaaaagtaagagataagttctcaggtaaaaagattttacaatttacagcgaccccatttcgaaatgatggtaagaaaattgatggaaaaataatttttaaatatagtttatctcttgctctgcaaaacaattattttaaaccaattgattttcatcctatccatgagtataatattacaaaatcggatgaaaaaatcgcagatgttgcagttaaacttttgcaaagtgatttggataagggattaaatcacattcttttggcgagagctaactctaaaaaaagagctgatgagttattcgataaaatatattcgaattacaaaatatataatccagtgattatacattctgatagaaaaaagtcgcaaaacagagattcgttagatctactaaaatcaggaaaatcacaaattgttgtatgcgtggacatgtttggtgaaggtattgatattccttcacttaaagttgctgcaattcacgacaaatataagtcattaccaattactttacagtttatgggaaggtttgcaaggtctggtaaagaaaggttaggcagtgctaaactgattactaatatagcatcagaagacttaaaagaagatatcgatgaattgtatagacgtgatgcggattggactaaactgcttcaaattaagtcagatagagcaatagaaaaagaagttcagatagaagaatttatttcccaatttgaaaaaacaagagcaagtaatattgacttatctcaaataaagatgaaaattagttctcgaatatataaaacggatatgaaagaggtaaatatcaacgcctggaaaaatgttctgagtgcagaacatactactcacttgataaatgaagagaagggaattttaatatttattgaagaaatagagaatacagttaactggtcttatcaaaaagatcttgtcgaatatttatataatttttttgtaatctttttttga
>gcc2313 NHKDHLDJ_00361 CC23
ttgagtaattggaacttagataattttgataacttacatagctctttagcagaaagtgcatataatagtcgacctaattcatttcctgaattatttgagactgactcagtaacagaagtaaaattttctcaaccctcagaagataacaaaggtcaaatcacacagggtggcactaacctccccaatgatggtattgtctacctgcaaccagataagtccttaaaatctattgatgaaaatgtaaaggttcgcgttcctgatgtcaatggcggttatcactctgagcattgtgttactaattcctatcagaaaggttactga
>ampH NHKDHLDJ_00638 CC23
atggtacgtaaatttttaaaatcgctcctatctctctttcttatagcagtaatcgccaccggtatttcagtggcatgtttcttttttattccagaaaataaagggaatattacaccgattttattgcatcgctttatgcgaaaaaataatgttaatggaatgatgattgttagcgataatactggtaaaccgattaccatctcgcatgggattaaccgtggggaagttgaaacggatattgaaaataataaattatttccaatggcttctctccaaaaactcatgacaggaattattatccaaagattaattgatcaagatgtcttgagtgaagacgaccgattgtctcagttctttccccaagtaaaaggtagtaatagtattaccatccaccaattgttgacccatacgagtgggttaagagaaaaaggtgttaaggtgtctccttatctaaaaaatgagagagaacaattacaattttgcttaaaacactataactttgttaataagaaatcgtggtattattctaatatcaactttagtttcctaacaggtatagccactcaagttacgggaaggacctacgctgaacttgttgatgatgtgataaaaaatcctttgcgattagatgatatccaaagttaccaatcagttgttaatcatgacttagttagcccaatgcgaaagaacggcaagttaaataaaattaatatctttaatcaagtatccacagcatatggagctggagattttttcacaactccgctgaacttttgggtgttgatgcggtctttttctaaagggtactttttcccaacggatgaatataccaaacatcaaaatgatgcgatatcacattattatggtgggctttacatgcatggtcgtatagttaattctaatggggcctttttccagtattcaagttttggttatgcagatctaaagacgcatgatacaatggtgctttttatgaataacaaagtctatagtgatgctagtcacgtggcaccaaaagcatttgaatattatcaaaaatttatgttccttaataagattttccacttagtcttttactttgtattttctttctttttaatgcttttaatacgtcattcgtttaggaaaagaaggtataagaaacgtcactaa
>fabG_1 NHKDHLDJ_00643 CC23
atgaaagtagcaatagttactggtggtaccagaggaattggaagggctattacaaaagagttatacaaagaaggttacaaagtcattgctatttataatagcaatgatgctaaggcaagagctttacaagaggagttaccaaaattagacgtttataaatgcaatatttcagatgcaaaagcagtacaaaaattggtgactaaaatttttagagaatatggcggtattgattgtttagttaataatgctggtattgttagagatggctttttcttgatgatgtctgaggaaaaatggatggatgtcattaacataaatattatggggctagttaacatgagtaaagccgtgttaaaaatcatgaaggctaagcgtatacagggaaaggttatcaatatttcttcaactagtggtatagcagggcagatagggcaagcgaactattcagcaacgaaaggcgctatcatttccattactaaaactctagcgaaagaatttgcatcagatggtattacgattaattgtgtaagtccaggattcattgaaacagatatgacaaatgaattgcaaaataaagaagagctaaaagagcatcttattcctctaaaaaggtttggacaacctgaagaggtggcttggctcgtaagctttttagcaagtgagaaggcaaactatattacaggaaaaaatattgtgattgatggaggaatgattaatgattaa
>cylE NHKDHLDJ_00648 CC23
atgaaagatgataataaattaaagatttctgaagcttccttagaagattattctgaagtggttcatttatttaataggaatcatgtttatcaatttccagacggtaggcctttaactgttgatgaccttgatttaacgttaaaagttaaagaagtgacacatttatttttactgaaaaatcatggtgttttgattggaacatcagctttctttaaatttattacctatggttgtttagattggaatagtagctttagtggttttcttttaattgattcgaaaagtcgtagtggacaggcaatcacttatctatataaaactatcttaaagaagataacaaaactgaagttttctaatatctataccgaaatcagtaactacaataaaccctccttagctttatcaaaattgaatggcttcaaagagtatgataagacatatgaagacatactgcattgtcgatcattgcgtagtcacctccctaagatattgaatacgtttcgtatttcgaattattatggtaaaacatacgacatatcaacttttcaaattatggaggaaattgaaaatcccttggaagaggagacagaaattaggaccaaagtctctgatgaagaaatattatttaaagcagaagatagtgcttcacttccttattatttaaaaatgagcttgtttcaaatggaaattgctaggttagataaccgttatgttttacaagttgactttttatcggaacaagtaaagagggttcgggttaaaactggaaaatatcacttggcaaacttaacgagggctcaccctagcctaactttaagtcgttttgccaattattattacattcaagcaactgtggaaaccctttatggtaatatcgatgttcaactggaacgtcgaaaaaagcattatagagatgcaactatttgtcttaagagaacttttcaaggttatgatttacttatctctccaaatggcagccttatttttgaaaagcagaaaagaaagatacttgaagatagttttttgatttttagccaacctttggacaagaaattagttgtaaaagaagaagaaaatcacattacaatcaaatgtttctatcaaggtgctttaattgagaaaatcatgacatttacaagtgacgaagaaatcacttgtgtttataaatgtaatcaaaaggctaaagagatgttcccaaaattattgaaacagactttcaagttacactgccaagagcagttgattagagatagtgaaggttatcttgtgaatgttccaggaagttacccgattgagcatgatgattttcttcgagcagataagtttgaagatagacaattccattattacctcccgaatgaagataaaatgatttcctattctcctcctggcaaagccagcaatcaaatgcaatttagacccttatgtcttattgatacagatagcctttcttttccactgacttatcattttaggatttcacaagcatcatcggaggaggcgttaatcaatctaaaaaaacagccaatatgggacagcaactaccaagcgtcagcaactgaccttttaaaacatatctctaacctaacattagaagaagagaaggattatggcatcaagagaatgatagctaacagaaagcattatcctagtcacaaactggttttagcctataatcagattgttttgcctaagaatgaaattccaagagacagtgaattatattctatttcttttgattatcgaattagaggaaagtttgtccaaatccgccaaggggaacatgtcaaatatgataataaatcctatgttttggaaaatagtcaacaattagtattgtatgtagctagcgatgataaatatatactaatttctgctaaaaatggaatattttattcttacaaagagaacaatcatttaaaaataaggtgcatgtttaaaaggaactcaccttatgctacaaatgtgagcattacagaatatagaaagtgtgaagaaaaatga
>gcvT NHKDHLDJ_00649 CC23
atgaatactatttataatacattgagaacagataaaggttataaagtttatgaggggtatttatatgaaattactggtgaagaatgtgaagaagccttagaccttgtgattcctaagaatattgtatttgcagatacagatacttgtggctacacttttttactcaatgaagatggaacagtttatgatgatgtgactttctacaaatttgatgataaatattggttggctagtcataaagctttggattcttatttagacaacatcaattttgactataccgtaacagatatttctgacgagtataaaatgctgcaaattgaaggaagatattcgggagaaattgctcagtcattttatgaatatgatatttcaacacttaattttcgtactttgatagagatgacttataaaggtgagaaaggttatcttgctagatttggtttttctggagaatttggctatcaatttttcctaccatcttctatttttgctacttttgtttcggatgtctgtgaaggtatagcagagtatggggatgaacttgatagatatttaaggtttgaagtgggacaacccattactgatatttatcaacaagaagaatattctttatatgaaataggttattcttggaatctagatttcacaaaggaagaatttagaggtcgcgatagcttgttagagcacatcagatcagcaacagttaaaagtgttggattctcaacgaaggaaaaactcgcttcaggaacaccagtgctatttgatgaccaaattgttggaaagattttttggatagcagacgagaaagactcttcggaaaattacctaggtttgatgattgttaaccaaacatatgctcattcaggagttacttttgtaacagaagatggccaaattttgaaaacacaatcaagcccttattgtatcccagaaagttggaacaaagaatga
>fabF_1 NHKDHLDJ_00650 CC23
atgagcgtatatgttagtggaataggaattatttcttctttgggaaagaattatagcgagcataaacagcatctcttcgacttaaaagaaggaatttctaaacatttatataaaaatcacgactctattttagaatcttatacaggaagcataactagtgacccagaggttcctgagcaatacaaagatgagacacgtaattttaaatttgcttttaccgcttttgaagaggctcttgcttcttcaggtgttaatttaaaagcttatcataatattgctgtgtgtttagggacctcacttgggggaaagagtgctggtcaaaatgccttgtatcaatttgaagaaggagagcgtcaagtagatgctagtttattagaaaaagcatctgtttaccatattgctgatgaattgatggcttatcatgatattgtgggagcttcgtatgttatttcaaccgcctgttctgcaagtaataatgccgtaatattaggaacacaattacttcaagatggcgattgtgatttagctatttgtggtggctgtgatgagttaagtgatatttctttagcaggcttcacatcactaggagctattaatacagaaatggcatgtcagccctattcttctggaaaaggaatcaatttgggtgagggcgctggttttgttgttcttgtcaaagatcagtccttagctaaatatggaaaaattatcggtggtcttattacttcagatggttatcatataacagcacctaagccaacaggtgaaggggcggcacagattgcaaagcagctagtgactcaagcaggtattgactacagtgagattgactatattaacggtcacggtacaggtactcaagctaatgataaaatggaaaaaaatatgtatggtaagtttttcccgacaacgacattgatcagcagtaccaaggggcaaacgggtcatactctaggggctgcaggtattatcgaattgattaattgtttagcggcaatagaggaacagactgtaccagcaactaaaaatgagattgggatagaaggttttccagaaaattttgtctatcatcaaaagagagaatacccaataagaaatgctttaaatttttcgtttgcttttggtggaaataatagtggtatcttattgtcatctttagattcacctctagaaacattacctgctagagaaaatcttaaaatggctatcttatcatctgttgcttccatttctaagaatgaatcactttctataacctatgaaaaagttgctagtaatttcaacgactttgaagcattacgctttaaaggggctagaccacccaaaactgtcaacccagcacaatttaggaaaatggatgatttttccaaaatggttgccgtaacaacagctcaagcactaatagaaagcaatattaatctaaaaaaacaagatacttcaaaagtaggaattgtatttacaacactttctggaccagttgaggttgttgaaggtattgaaaagcaaatcacaacagaaggatatgcacatgtttctgcttcacgattcccgtttacagtaatgaatgcagcagctggtatgctttctatcatttttaaaataacaggtcctttatctgtcatttcgacaaatagtggagctcttgatggtatacaatatgccaaggaaatgatgcgtaacgataatctagactatgtgattcttgtttctgctaatcagtggacagacatgagttttatgtggtggcaacaattaaactatgatagtcaaatgtttgttggttctgattattgttcagcacaagtcctctctcgtcaagcattggagaattctcctataatattaggtagtaaacaattaaaatatagccataaaacattcacagatgtgatgactatttttgatgctgcgcttcaaaatttattatcagacttaggactaaccataaaagatatcaaaggtttcgtttggaatgagcggaagaaggcagttagttcagattatgatttcttagcgaacttgtctgagtattataatatgccaaaccttgcttttggtcagtttggattttcatctaatggtgctggtgaagaactggactatactgttaatgaaagtatagaaaagggctattatttagtcctatcttattcgatctttggtggtatctcttttgctattattgaaaaaaggtga
>gcc2314 NHKDHLDJ_00651 CC23
atgagtaaatttttatttgctcctttcatgatgaatttaggagagagccaaagattatcaaaactggctaattatttatatgaacaaggacatgatattcatatccttggagacaattattatccatttttatttaataatgatgcttatcgttatcaccactgtgtagaagataaatctgtttataatagtaagcgatatgatgctttcttttctctttcaacagactttaattttttatcagaagaagaaattgaacgcatctgttctattgaaagagacttgttacgccaagaaaaatttgatgctgtattgacaggttaccgtctatctattattacaagttgtcgtttagaaagcataccattaatttggattatttcaggggcaacacatatcagtgaaattgttgaaaactcagaaggaatattgcctaatgggaagataagtaaagctagtaagcctcaaacaaaggattttatcaaaagagtaatcactacttattcaacaaatgttaaaacgtggaacaactatattaaaaaatatggtggcaaaccttttaataatgctttagaattattcactggtgatctaaacttggtaacagattactctttgttttatgaatttgataaagattcgtcctataaaacgataggacctattttgatagataatgtaggtttttcaaaatgcagccaaattaagcaagacaataagactgtactgctcagctttggtacttcatttaaacgagattgggtggaatcttttttaaagacattaccaaggcattatcattatttactgacaagctgtggtgaggctataaacattccaggaagttatattgaggtagttgattttattgattttaaaaccatagataaagagatttatttcgctattatacacggtgggcaaggaacagtttatgcgatggcagcacaaggtattccctttataggtatccctttctttaacgaacaattttggaatattaagaagttcagtaaagaaaagtgcgcttatttggtaaagaaacctgatgtaagagagatacgtaaagcaattagctgtcttgaaagaggctatgatatctataagagtcatatgataagactaagccgagggattaaagaagaagcagaggcatctttacaaaaagcggaggcagaaattgaatcctttatcagaaaaagacaaagttaa
>cylK NHKDHLDJ_00652 CC23
ttgaatcctttatcagaaaaagacaaagttaactatattatgatttataaaaataggcagtctacattggagaataatttatctggcgatcggttgatgagatatcaacaagcaaatagacaggtaagcaaagataaactgttaacagggagttattttgtgtaccaatgcttaaaaaagttaggttttaccaatgagatttgtcaggaatctttttctagtgtcagtagttatttaattggtttgccaaagggaaaaattagttactctaattctggtgactatcatattctaacctatgctcccagtggttcaactggggttgatattgagaaatacaaagatagatcagaacaaacctaccaaacctacctaggagaatcagttagtagtgatatggattctaaattattattttataaggcatggttacaaaaagaaatttcctataaatgtgggaaatctatagatattacctatcaaacaatgatagatggctatatttatggttatgcttttgataatacttttaaagtagaattggtttacttaaaagaattattaccagataactaa
>gcc2315 NHKDHLDJ_00657 CC23
atgtcattatcagataagaaagagtataaagcactatatggaaaagcgattattaacttgcgaaatcctatgcctgatgaatctgctaaagtaattttgaaagctgcacaaaaagggactttttccctgatcaataacgtcaagacaattgcaaaaaatgacgaaggattttcaatagaaaaagaaaaacaaaatcatatatctgtcgatcgcgtcattaatgctactggttaccagttaaatactaaaaactggacaaaagccaatccactcctaaaatcgctcatcaatcaagaattttgtcaaattgacgatcaaggagggattactattttaactgaaaatgcacaagttttgtctccaaaatatggtccaatgccaggtttatatgcgcatggtgcactggttaatggtgtcgtttatcagaataactctacaattaaaattcaacaaatggcagagcgagccttttctgataataaataa
>fetA NHKDHLDJ_00661 CC23
atgtcctatttaacctttaaacacgttgattttaaaacggatgataagttggttttaaatgatatcaactttgcaattgatgaaggtgattttgtttctattgtaggaccatctggaagtggtaagagtactgttttaaaattggccagtggtttaatgagtcctactgcaggtcatattttctttgatggaaaagatttgaaccaattagaaccgattgaaagtcgaaaaatgatttcttactgttttcaaacgccacatttatttggtaatacagtggaagacaatattagttttccttaccacattcgacacgaaaaagtagattatagacgcgttgatgatttatttcaacgttttgaaatggaccagtcttacctgaaacaggatgtcaaaaaactatcaggaggagaaaagcaacgtattgctctgattaggcaattattgtttgaacctaaagttttactcttagatgaagttacttcggctttagacaatcataataaagctattgttgaaaaggttattaaatcattacatgacaaaggaataacgattttgtggattacgcatgatgaggagcagagtcgtcgatttgccaataaagtcttaaaagttgtcaatggtagtattgaagcaatggaggttataaaatga
>gcc2316 NHKDHLDJ_00782 CC23
atggaattttttggcttaatggctttttttatggtcatgatgtatattggtgtacctaaagagcaaaaggcactcagtcgtagagttaaacaattagaaaaaataaatcagggaggaaaaacaaatgattcaagatttagtaggaagcacatgtatgatttatttagaggatggttttcaaacgcatccttatga
>yxdM NHKDHLDJ_00911 CC23
atgttttatctcaaaatagcctggcataatttaaaacattctatagaccagtacataccattcctcttagccagtttattactttattcattgacttgttctacgctactaatcttaatgagtgctgttggaagagatatggggacagcggcaacggttctttttcttggagtgattgttttgtcaatctttgcggtagtcatggaacattatagctacaatatcttgatgaaacagcgtagtagtgaatttggactgtataacattttggggatgaataaacgtcaagttgcgcgtgtagctagtctagagctgtttattatttatatatttcttatttctataggaagtttgtttagtgctttttttgctaaatttatttatttaatttttgtcaacattattaactatcatgcactaaatcttagtttaagtttatggccatttattatttgtattgttatatttacaggtatttttctgactttagaagttccagttattcgacatgttcatttatcatccccattaagtctctttaggaagaaacaacagggagaaaaagaaccaaaaggtaatcttatatttgcaattttagcgttagtagctatcgccatcgcttatacaatggctcttacttcaggtaaagcacctgcattagctgttatctatcgtttcttctttgcagtacttttagttattgctggtacttatcttttttatattagttttatgacatggtacttaaaaaggttacgtcaaaacaagcattattattataaatctgagcattttgtatcaacttcgcaaatgatttttcgaatgaagcaaaatgcagtggggttggcaagtatcactttattagctgttatggctctagttactattgctacaacagtctcactctattcaaatacacaaaatgttgttaccggactatttccaaaatcagtaagtttatcaatagataattcaaaaggtgacgcgaaaaatatatttgaagaaaagattttgaagaaactaggtaagtcatctaaggaagctatcacttataatcagacaatgatttcaatgccagttagtcaatcaagtgaacttaatatcacatctaaaaacgtcaaacatgttgatatcacaaaaacgggttttatgtacctaattactcagaatgatttccgtcgtttaggtcaccgattaccaaaattaaaagataaccaagtggcttactttgttcaaaaaggtgatagtcgtttgaaaaaaataaatctattgggaaataaatttgacgttgtaaaaaatttaaaagaggcttatgttccagagactacaaatacttataacccgggtttaattatatttgcaaacaacaaacaaattgacaatattagaaaagcatatttaccttatactaagaacatcaatacttttccaaaaacctttaaggcatatttggatttgaatagtcaagagataaattcaatttctaaaaacgacataatagaggtagatggtaagtatgttggaaatattagcactaaacagagttttctaaaagaaggttatcaaatgtttggtgggttattatttactggatttctgttaggtataagctttttgctaggtatagctctaattgtttactataagcaatactcagaaggtcatgaagataagagatcttatcgtatcttacaagaagtaggtatgagcaaaaaattagttaaacggactattaattctcaaattatgattttcttcttccaacctttagtggtagcagttattcactttggagttgctattccaatgctaaaacagatgcttttggtatttggggtgcttaactcaacaatcgtatatgtagtaagtggtttgacagtacttgcgatttctataatttactttatcatttaccgtataactagtcgaacttattatcatattattgaacgctaa
>graS NHKDHLDJ_00913 CC23
atgatacgccagtttttaagagaacacttgatttggtatattttatatatcatgatgtttgtcctattttttattagtttctatctatatcatttaccaatgccctatttgtttaattccttaggtttaaatgttattgttttactaggaattagtatttggcaatacagtcgttacaggaaaaaaatgttacatctcaaatattttaatagtagtcaggacccctctttcgaacttcaaccgagtgattacgcttattttaatattattacacaattagaagctagagaagcgcaaaaagtttctgaaacaattgaacaaaccaatcatgttgcacttatgataaagatgtggtcgcaccaaatgaaagttccattggcagctatttcattaatggcccagacaaatcatctcgatcctaaggaagttgaacaacaattattgaaattgcaacattatcttgaaacgttgttagcatttttgaaatttagacaatatcgtgacgattttcgttttgaagctgttagccttagagaagtagtagtagaaattataaaatcgtataaggttatttgtctatccaaaagcttatctatcataattgaaggcgataatatctggaaaacagacaaaaagtggttaacttttgctctttcacaggtgctagataatgccataaaatattctaatcctgagtcaaagataataataagcataggagaagagagtattagaatacaagactacggtatcggcatactcgaagaagatatccctagactttttgaagatggctttacgggttacaacggtcatgagcaccaaaaggcaacaggcatggggttatatatgacaaaagaagtcttatctagtctgaatttgtccatttcggtggatagcaaaattaattatgggactgccgtttctatacataaataa
>smc_2 NHKDHLDJ_00976 CC23
ttgtcatctagttctactcgaactggtgagcagatagtttctgttgaatcaaataatccagattacagggtagatacctggacggttaatggtaagcaaacaagaaccttggaccccagccaaaacaataatattattatcaatagcagttatcaaagggaatcatctaactctagtattacgaaaccaagctatacaatcactatcgggaatcagaaacaaattgtacaaaatgatgacggtaaaatccaacggtcttactttgaggcagaggcaacgtatcaacgaactctacaagaagtaaatgatgcatataacaccactcacggattagtagctaaatactacattatttctgatggcgaagaaccgcaaaatttatttgatcaatttttaaatcaaagtgttaacgatacgatggttgatctggtcaaaaatggtataactaagtatttgatggatgaaaacactgctgatgcgcaacataaagttaaagatgtcatggaggaagttgaaaatagtcaagatgaattggcggatcaaatggcaaaagtaactgagacaaatgtacgactaacagatgcaatcaaaaaacagcttgaaacccttcaatcaattaacatgaaggtccaaaacatcacacaggatcaatctaaagtaaacgactcacagaaaacaactgatcaacaattatctgatttgaagaaccatctagatgggctaatgacctctgcagcgggcgtaaaagatatgtccaaatctaatagtcaagaggcggaccaagttaatcaaatattcacatcattcaataaagatgttcaagatgctaaaaattcgggcaacaaactttcgacggatgcaaccgatttaatggctaacttccaaaaagaattggccaataatggtgatttcgtagcttctttctctaaagtttttaatactgcttataaaaatggagtgccaaatgatattctccttaatttcttatcacgacctgtcgctgaatcagcgtctgcagttagggcaactgaaaatacttatcgcccattcacttggatactattattagaagttgttagcctatttacagcatatatctttgcgactcaaaaccttattaagaaattgacagataggtataatgtcaaccgctggcttcaaacagactttttaaatgtcattgtcatttcaggcctctctcttgttattggtttagcactgggagttatctcaagcagaagtcttcatgtcatgcctgaatatgtaccatcttggttcctagttatgactctgtttagttttttattaattcatagtcagtatttctttattaaaaattttaaagcagttggtatgggtttggctttgtttatgattattagttttgtgtatctatcaaatgccgtaggcacagtagcgactgttagtggacttccaaaattactaaaagctattaatccactatctatccttgaaaatcaattatcatcttattttgataatgtgacaactggatttattttccttatcttagtacttcttgtggatgttgcttttattatcatgaatatttttatcaccttaaattttgaagctaaagtaaaagagtga
>gcc2317 NHKDHLDJ_01405 CC23
atgataaagtttaaattattttttaaatccacagaaaaagaggaagaatggatcgataaggttcaaaaaagtggctatgcttttacaggcattaactcatttcttccagcattctattattttaagagagataaagaaaaagacaagatgtcaataaatatgagttattataaatatacttgtgagcatgcgtttttctctttattttatttctttctcttgataagaacaacttctatcaccatatttgatccaaaaagttggtatctgacgcaaggtctatgggaaatgcaagggaaaatattttggttagcattcttatttgaaacaccatttgccttattaagaatattacctatgttttactttttaatttctggaatatactatattacacgagctgtaaaacccaaggaaattataaattaa
>mntH NHKDHLDJ_01410 CC23
atgaatctacaaaaaaatgataaaacaaatagttttatccattatgcaaacggtccttccctagaagaaataaatgggacaattgaagttcctaaagatttgagcttttttaaaactttactagcttattctggaccgggtgcacttgttgctgttggttatatggatcctggaaattggtccacttccataactggcggtcaaaattttcaatatttactaatttcaattatcttaatgtctagtttaattgctatgctacttcaatacatgtcagctaagctaggtattgttactcagatggatcttgctcaagctatccgagcaaggaccagtaaacagttgggaattgtcttatggattctcactgagcttgctataatggcaacagatattgctgaagttattggtggggctattgcactttatttactgtttcatattccacttgcgattgctgttttcattacagtatttgatgtattactcttattattgttgacaaaaataggatttcgaaaaattgaagctctagtagttgctttaatattggttattttcttagtttttgcatatcaagtggctctttctcatcctatatggacggatatttttaaaggtttagtacctacatctgaagctttctcaacctctcatacagtaaatggacaaacaccactttcaggtgccttaggcattattggggcaactgttatgccacataatctttatctacattcttcagttgttcaaagtcgaaaactagatcataataacaaaaaagatatcgctagagcaattaggttttcaacttttgattcaaatattcaattaacagtagccttttttgttaattcactattactcattatgggcgttgctgttttcaaaacaggaagtgttactgatccatcattctttggtctatttaaagcactatctaattctactattatgagtaattctattttagctcatatagcaagttcaggtattttatcacttttatttgcaatagctttattagcatctggacagaattcaactattactggaacattaacaggtcaaattattatggaaggatttattcatatgaaagttccaatttggttccgtcgtatcattactcgcctaatttctgttattcctgtaatgatttgtgtcttagtaactagtggtagaagtactgttgaagaacatatagctattaataacttaatgaataactctcaagtcttcttagcatttgcattaccattctcaatgttacctctactaatatttactaatagtaaagttgaaatggatgatgattttaaaaatacttggataattaagattcttggttggctttcagttataggattaatttatctcaatatgaagggattgccaaatcaaattgaaggtttttggggagataacccaactcatcaacaaattattcttgcgcatcaaatagctcatatcatcattattagtgtaatactaactttaatatggactattgttgaattgtataaaggaaataaaaaatacagtacgatgcaacaaagtgcaacttaa
>gcc2318 NHKDHLDJ_01413 CC23
atgtcagacttattatccctaccagacattaaaacaatagaaccgccacaagaaaatgaaaccgatatgatgtttaaagttgaagcagtcggaccacctgaacgttgtcctgaatgtggttttgacaagttgtacaaacacagttcaagaaatcaactaattatggatttgcccattcgtttaaagcgagtgggcttacatttgaaccgtagacgatacaagtgtcgtgaatgcggatctaccatatctgtagatgaaaagcgtagtatgaccaaaaggcttttaaagtccattcaagagcaatccatgtctaagacctttgtagaagtcgcagaaagcgttggtgttgacgagaaaaccattaggaacgtttttaaggactatgtggcactcaaagaacgtgaataccagtttgaaactcctaagtggcttgggatagacgagatacatattatccgtagacctcggcttgtattgactaatattgaacgcaggactatttatgacatcaagcctaaccgtaacaaggaaacagtcatccaacgtctttcagaaatcagtgacaggacttacattgagtacgtcacaatggatatgtggaagccctacaaagacgcagtgaacactatccttccacaagctaaagttgtcgtagataagtttcatgtagttagaatggctaatcaagccttagataacgtcagaaagtctttgaaagcccatatgagccaaaaagaaagacgtacccttatgcgtgaaaggtttatccttctaaagcgtaaacacgatctaaatgaacgtgaatcattcctcttagatacttggttaggtaatcttcctgctttaaaagaagcctatgaactcaaagaagagttttactggatatgggatactcctgatccagatgaaggtcatcttcgttatagtcaatggagacaccgttgtatgtccagcaactctaaagacgcatataaagacctcgtgagagccgtagacaactggcatgttgaaatattcaactactttgataaaaggctcactaatgcttatacggagtcaattaacagcattattaggcaggtagagcgaatgggtagaggttactcgtttgatgccttacgagccaaaatccttttcaatgagaagctccataaaaagcgtaagccacgatttaattcaagtgctttcaataaagctatgttatacgatactttcaattggtatgaagtgaatgatcacgacattacagacaacttaggtgtcgatttttccacacttattaagaatttggagaagggtgatttataa
>cfa NHKDHLDJ_01414 CC23
atggcaaagaaacaagtagtctatttttccatagctattttgacaggagttgcattgttttctccagcgattttggaagttcatgctgatcaagctactaatcatgtcgtagttagtcaagttaataatcaacaacaaataaaacaaaaacttgatcaagatagtgttcaattgaatactattaaaaatcaagttcaaggcacagattatgaaaaacctgtagatactgctataaatgctgttgataagatgaagtcttctttaggtggtaatccagcgacaatctacgatcttggttctattggtccacgtatagaagctatcacagatgttattgaagcaattaatttttcaacacataacttgactaacaaagttagtcaagctaatgttgacatgggattcggaataactaaattagttattcgtattgctgatccatttgcatctgttgattctataaaagcacaagtagcagaagtgaagcaattagaacaaaaagtaatgacttatccagatttgaagccaacagataaagcaactatttatactaagtcaaaactggacaaagcaatttgggatattcgtgtacaaagagaccaaaaagttttaaacaagaaaagttttgatgtttataatgctttaaataaagctatcacacatgcagtaggcgtccaattaaatcctaatgtaaccgttcaagaagtggatcaagagattgtgaacctacaaatggcacttcaaactgctttgaaatga
>dinJ NHKDHLDJ_01415 CC23
atgtcaacagtagcagtaagagttgatgctcagttaaaagatgaagcaacaaagctttttcaatctttaggtttagatatgagtacagctgtaaaaatgtttttaattcaatcggttaaaactcaaagtattccatttgagataaaaaataagtcatttatttctgatgaggaatttcaaaaattagtagaattaaactctaaaggaattagagttagagctgatgatccggaaagtgtaaaagaattttttggtgatgaggatttttcagaatatgaggaatattttaaatga
>gcc2319 NHKDHLDJ_01416 CC23
atgaacaatattgaggtatattctgttttagtttcatgtattgattatgcagatggtactggttcaaaaataagacctgcagtagtagtgaaatttaataatgaggttattaggacttatagactaactacaaaatatgagaataagtctgattatataaaaagtcagtatctagaagttattgattgggcaaaagcaaatttaaaaagacgttcttggattgatacaattcagtattatgatttagagaataagggattcaatattaaaattattggtaagttaagtgatagagatattgaaagattaaaagattttcttaagggtagaggtttataa
>gcc2320 NHKDHLDJ_01417 CC23
atgaaaaagaaattagttggctttattgttctagctttatctacactaattttagtggcatgttctaatgattcacttgaaggtgaatattattggattaataaatatagaaatgatttggagatgacaatcactagtaatgctggtagtgtggatgttgatgggaaagactatgctattgttaaagttgataatgaaaacaagcaaattacagtttcgactgattatggaaataggacatttaatatgaaacttactaaggaaggtaaggctgtaagtcctagtgatcacattgtttataaaaagggatcaaaagcatgtgaggaagcattgaaaaaatatggttataaagaagtaggaaaagaatag
>gcc2321 NHKDHLDJ_01418 CC23
atggatttatcaactgtaattaaaaaaacggaagatttaggaattactatcttattttgtaatatgccaaaaaccaaaggaagatatgataacacacttgaaaagccttgtatttatgtcgacaaaagtctttcagatatagaaaaaattaacatcattcttcatgaaaaaatgcactttacaaaaaatgatcagagtaactgcttatcttatatttcttcatattcacatcatatcgaaaatcaagctgaaaaagaccgcatattagattttatgaatctaattaacgaagaatatccgattgatgaatcttttaactatatcaactatatgaaaaatgcttgtgtacctgaaaagtatgaaacttatatcaaaaatcttgctaaagaattttatctaagaaatcacagaaaagagagctag
>xre_1 NHKDHLDJ_01419 CC23
atgttctcagaacgcttaaaatctcttcggaaagaagctaaattaactcaaaaagatatagcttctcaatttggattttctcaacctgcttaccaacaatgggaaagtgggaaaaaaaaaccaagtgcagaaacgcttgaaaaattcgcttccttctttaatgtctctaccgattatttattaggaaatacaaataaaaaaaatgccaacgatttagacattgaaaaagtaaaagagagcctaaaaaaatctcttggttacaatggaacttctgatattcctgaagatgagctagaaagtatggcacaagcttttattgaacactttaaaaatcaataa
>xre_2 NHKDHLDJ_01420 CC23
atgttttccaaaaaactaaaagaattaagaattaacaacaagctttctcaaaaacaaatagctgaacaaatgaatatttctcaacaagcttatgcaaaatgggaaagtggaaaaaattctccatctctcgcaacacttgagaaagttgcaaatttcttcaatttatctattgaagaattactatctgatggtactgttagtcttgacaacttattaaaagctgaaactattacttatcaaggaaaaacactatcagaagaagatgcctttaaagtaaaagaagttttgaacattgtcattagtacaatcaaataa
>gcc2322 NHKDHLDJ_01421 CC23
atgatagaaattatcaccgaagtgatgtttgctatcatgaaaggattcttccaattacttggattatactttcattgcttagttgaacacacagtaattactataatcataactgcaattgttttgcatcaatttttatag
>xre_3 NHKDHLDJ_01422 CC23
atgattgaactatcaaaaagattaaaacaattaagaatagatagagggattgataagtcacagttgattacctatttagctatcacttcaagaacttatgatagatatgaagatggttcacgtaagccagatattgaaacattagtaaagatagctgattattattgttgttcgcttgatgttttagtaagtagaaattatactgaggattttgttgataggtcgctagttgtttcttatcgtgatttaaaggagttgggtttaaatgataaaattgcgcatggtttaataaaacaagtctatgatggttattcagcagagaaaattcctttggtcgattctattaaaaaacttaaatttatttataaaaaagatttggttagttgtttaaacgatattatgaaaaatttggaggaaaaaaagtatgtttga
>gcc2324 NHKDHLDJ_01423 CC23
atgtttgatttgttaaaaaaacaatttaattctttcaggttaaaaaaagttttgatggataagggaattaaaaattatgttgtattgtactttaaagataatgaaaaagcgttatgtattgtaagaaatgggaaaaaatataatcgttgctatttattaaaattatctttttacgattattctattgttaaatcgtatgtggctgacggtgattttttaatttataagggtatttgtaaaacaggtatggttgcttaccttttagataatagaaaaaaatggaagtcggttgaagtatgggatatagattga
>gcc2325 NHKDHLDJ_01424 CC23
atgggatatagattgaataggtatgtttgtgttaggaaggatgtctttttagctttagtgatgctactagtgacgttaattgtatcacttgtttttttattaaagagtgatggcatctcattttttagtgatcagtactataggtctcaattgactgctaaagaagctaaaaatgtgattaataaaaactataatattgttttttataaaaagagttgcccttactgcaaaatagcgaaaaaagaaattttagagaaaagtaaaggtagtgatataactactttttttgctgacgtggagactgttagtggcaaggagctagtacgtaaatatagaatatccaaagcgccaagcatagttgctgtaagaggagacaacttgaaagttaatttgtatgcaaaagatgatgaggatggtcgtatgattgtagaaaagaaagtaataaaagatagttttagatag
>gcc2326 NHKDHLDJ_01425 CC23
atgggggtaaaaagtaatgaggaattgaaaagagagcagtatttagcagagtttagtagggtggttactaattttaagtggaatgctagtagaatatatttcggagatataattgcaataaaactttgttttaaagaagctttaaaacaaatagatatattacatgaaagagctattttacgtagagatgaagttagtacattttactactgggctaaaagaaatataaataatgtttatcaagaattgattgaaaagaagtaa
>smc NHKDHLDJ_01426 CC23
atgaaacaaactaaagttttatcaggtattgcaattgcaacattaagtacagtaagcgtagcagtaaatgctgacgaagttaaatcattatcgttagaaacaactgcgaatcaaactaatcacattacagaagtaacacaagaacaagttgacagtgcaaaagcaaagtctgatagagcaacgagtgatgttgaaacacaacaaaatgtagttaatactgcacaaaatcaacaaaatcaagctcaacaaactctagtcaatgcaactaaaaagttgaatgcaacacaaaaactagctcaagagtcaactcaagaaaataaagttaaagcacaacaaacaattgatatagctaaacaaatgttgtcacagattggagctaaacaaaaaactgctgaaactgaacaagtcaaagcgcaagaagctgttaaagcacaacaaatagttgttgcacacgataagcaagacgttgcaactaagacaactgatgttaaacaagctcaatcatcagtggatagagctaaagatgctctgactaatactacagttaatagtgatttaaataaagcacagtcaaacatcacaactaagacagctgatgttaaaactgcgacagatgcacttacaaaagcacaagcgactgataaaacacttactaatcaaaaagcaaaagcacaacaaaatcttgataacgcaaaacaaaatttatctgttaaagatgcacagttagcacaagctaatgctactgttaaccagaataagtttaaaactgctctagggcaaagtcattattacaatcaacgtgacggcgcatgggctagcgtatatggagggcatacttttgcttcaactggatgtgtaccttcggctttagcgatggtttattctgatttatcacgcaagacagttacaccaaaggaagttgcggattatctttttaaccaaacaaatgaatttaataagaattttggtggaacaagtggaagaggtattgttgaagctactaaagcgtttggctatgttgtgactcatttagcaagtcaaaatgctataaaagaagctttgaaagcaggtcatcatgttgttgctgctgtacaaaataataaattcagtccttggggacctcaatacagtcacgaaattgtattgagaggtagttcaaatggcaatacgtatgtttatgatccgtataaccgtgataacaatggtttttacagtgttgaccgcatttggaatgaacagtcacgagatagtattgatactgctggtgtaggtgtaccgtttttctcaattatgactaaagatatggctaatgccttaactaagcagtcacaagctttagcaagtcaacaagttgctcaaagacaattaaatgatgcacaagctaaagcaataggtcttaatgcagtaactatgcagacaccgattgcacaagctaatttgattaaagcacagtctaatttaaaagatgctcaagatgcactcactaaagcacaagaagcagttaaattagctaatcaagataatgttaaaaaacaagctgacttaataaaagcagagtctaaattaacagatgctcaaaagcaattagcagatgcacaggttaaattgacaacaaatacaactaaacttaatcaattaaaacaagtgttagcagaagcaagtcaacaagtagcacaagcaaatcaagattacaagcaagctaaagataatctaacacaaaaaactgcttatcttacaaatctacgcaatgcacaagctaatttgcttaaagtacagtctgatgtagcacaagctaaagataacttagcaaataagattgctaagttacaaagagaagtagcttatttacaagagttaaaaactaaagcagtagatgcgcaatcacaatatcaaaaagttttatcagcttataagtcagttttagaagctaaagaaaaactgaaattagcagaagaaaaagctcaaattgagaaagtaagacaagaagcagtagcagtagttgatgaaacaggtaaaattactagttatattacttctaaaccaaaactgcaagaagctgttaaagcacaacaaatagttgttgctaacgataagaaagacgttgtaactaagacagttgatgttgaacaagtatcagttgtaaaatctagtgtcttgccatcaactggtgatgctaagacaggtttaattgcagttttaggtatgctgttatctttaagtgggtttttaggtgtacgtaaaaataataagaataatatttaa
>gcc2327 NHKDHLDJ_01432 CC23
ttgtatagtaaccgagaatttgcttattttgttaatagacgaaataatttagataaaatgattgatttactagtttttatgattcctgatcgtgagttttattatcctgagattcaaacaggtgagcttagagattatcagatagacatttatgatttgattaagattggttatgttggtgtttatgaaattcaaaaagactacgaagataagttaagggaacttgctgattttaaacggaaacttttaaagtttgggttactcatgcaaccactagataggcaaaaagaaattgttatgaatttagctagtcagtatcgtttacataaaagattattaaagctaagagaaaattttagaggtgatgaacgtgactga
>xre NHKDHLDJ_01433 CC23
gtgactgacttcaaatctaattttatatttccaaagagacttaaaagtttaaggcaagaaagtggattaaaacagcaagagatagctccactactagggataaaacaaaatacttatagtgattgggaaacagggaaaagtgaaccgaatttagaaaatgtcgtcaagctagcaaaattatttaaaacaactacagattttttattgggggtaacagatgattga
>puuR NHKDHLDJ_01434 CC23
atgattgaaaattttgcacttaatttaattcgtttacgcaaacaaaaaggtctatctcaaaaagaacttgccaaaaaaataggaatgttaccgcaaaccatttcaaatattgaaaatcaaaaaggctatcctacattttcaaacttggataaaattgctcgatatttcaatgtctcggcaacggaactttttggaacaccacaacaaattgaattagaaagagtaatgtttcaaactgatgaatatagccgtaaagcagaaaagattttgtctgctgtttcggtttttgaaaattttgtaaagaaatatgattatcaaaagattatagaatttggtttgagtttaaaagaataa
>gcc2328 NHKDHLDJ_01443 CC23
atggtaaaaaaattggaatatccgattgatagaatacatcaaaatttagctttacgaaaagataaagttgttgtcgcatactatcgcattccaaatacaccaatcactattacagatagtgataaaaaagatagtcataaagcgaaggtagcacaggttatcaaaaaattagctaaatataaaaattttgatatttcattaataccaaaagattatcttcttggtgaaaaaatgtcggattttgaagcggatctagcagatgatgttaaagaattagggttagaaacactcgattttacagttgatacgttaacacatgaaatggagataccgtatcagtttgattggttaattggagttgatcttggtaaagggcaatacaatgctaatataaaagaatttatttataatcagtttgaatctatcgcatcaaacttcgcttctttagctggttatgaggtagaagtagatgaagattggtataaagaacattcagaagaagaattacttgtctatagtttattgtctaccctgaaagccaaaagattaacggatgttgatttattttattatcaacggatgcaatttttaagatatgttcctcatactaaaagtgaggttatagctaatcggaatatgttaaatgtgacagatacgttgattaaatcactagaaggtggttttttaaaattggagagtgcttatgggagttcatttgtatccgttcttccagtaggtcggttctctaccatatttaatggctttcatcttggtgaactagttcaaagaatgagttttccggttgaattaagatttcaagcggaatttatagataagacaaaattgggtggcactatggggcgctcaaatacacgctatgatcaaatcatgaaagaagcttataacacaaatacggttcaacaagatgatatcttgatgggagcatattcgcttaaggatcttatgaaaaaagttggaaataaggaagaaatcatagagtatggttgttatttggtagttgctggttctagtttaaatcaactaaaacaacgtagatatgccattttaagttactttgatgatatgaaagtcaatgtttatgaagccagtcatgatacaccatatttatttcaagcgttactttatggtcaagatttacaaaaaacaactcgtaagtggaatcatttagtaactgctcgaggtttttcggagttgatgctttttacaaatacccaatcaggtaacaggattggttggtatattggacgagtagataatcgtttaactgcttgggattctattgacgaagctattatgggatctaaaaatcttgtcttatttaatgcgacagtcgcgaataaagaagatgttgctggtaaggttactaaaaatcctcacgtgattataactggggcgacaggtcaagggaaatcatacttagcacagatgatctttttacatactgctcaacaaaatgttcgtgtcctttatattgaccctaaacgagaactacggcaacactatttaaaagttgtttctgatccagagtatgcacgtaagtttcctctacgtaagaagcaaattgaggaaacgaattttgtcactcttgatagttctgtcaaagaaaatcatggtgtattagatcctattgttattcttgataaggaaggtgcttcatcaacggctaaaaatatgttgctttatttgttgaaaaatgcgacagaaattaaattagatcaaacaacagctttaacagaagcaattagtcaagtcattgcaaaacgtgaagctggtgaagtcgttggttttaatcaggtgatagaggcacttattgattctgaaagtgatgaagttcagtcagttggtcgttattttaaagctattattcagaattctattttagagttggcattttcagatggtgatgttgctggtctttcttacgaagaacgtgtgacagttttagaagttgcggatttatcactgcctaaggacggttcagatcatatatctgatcatgaaagtaattcgattgctttaatgtttgctttaggtgcgttttgtaagcattttggtgagcgtagtgatgatgaaacagttgaaatttttgatgaggcttgggttctcatgcagtcatcagaaggaaaagctgttattaaatctatgcgccgtgttggtcgctctaagtataatgtgttgatgctagtgtctcaatctgttcatgatgcagaaaacgatgatgatacgaccggctttgggacaattttttcattttatgaaaaatcggaacgtgaagatatcttaaaacatgtagggttagaggtgacacctaagaatttagagtggattgataatatgatttctgggcaatgtctctactatgatgtttatggcaatttgaatatgatttcgatacataacattcatccagatattgatccattgttaaaaccaatgaagaaaacagtttctagccaccttgaaaataaatatgcttcgtag
>gcc2329 NHKDHLDJ_01450 CC23
gtgttgaactataagtatattactctaaatgatagttatgagttaaatgtttggttagattttgtattacgagatttaaaaaaggaaaaaaagtattctaaatttagatttataataaaaaaattgtctattaaaaattcaagaactacatttcaagaaatcgaaagtgttcgtaaagaattaatgggactatcagaacttgatttgaagcatttaagaatgataattgaaaatagagagacaacagggattggtttagaattcaaagcatttttacaaaagatatttaattattttggtgtgattgtagtaggtttaattccagtaatattaggttataattcaatagagagagttgtaacttcttggttaaatgccaaaacttttaaatctagtattttattaattgtatggatatttgttttatatatttattatgtaggttttaaagaattctttttgcatgattctaaaaaaagagaagttagaaagtatttgttatttttgataaatgatattttattagatatggagaaacattga
>gcc2330 NHKDHLDJ_01689 CC23
atgcatagatcttttttagaagaaaattacttggaagcgatttatatcttacaacaaagaaatgaaagtgttagaagtattgatgtagccgaatacttgtctgttgctaaatcttcggtgaactcagcagtaaataaattactcactcagcaatatataacctttgaagatgataagattataaggatgaccgctgagggagaaaaaatagcggaatttgtttatgaaaaacatctatatttaaaaaaattactatgtaagatgggaattgacgaaacagaagcagatgaaatagcttgtcttctagaacacattttaaaagaagacagctttaaaaaaataaaaaaatttgtccaagacaaaaaaattatttaa
>irp5 NHKDHLDJ_01690 CC23
atgataaaaaatggtgatagcatagctgttgtaaacggagacatagagttgtcttacaaggatattgataggcagtcaaactcttttgccaatggacttttaaaagctggcttcaaatgtggagataaaatagttttacaattaccgaattatcacgagtttataataattgctttcgccatgtttaaagtaggcattatcccgattatgagtttgcctgctcatagaaaaaacgaactaaaagggataatagaaaaatcggaagctgtggcatacatagcaaaagataagtacctaggcttttcttatgttgatatgatacgagatataaagatagagtcagacagagaatttaaagtttatatacttggtgaaggagatgaatttaaaaaattttctgaattgaatgataataattatatctatcaaaaaaccgaggttgattataaaaacataggactacttcttttatccggaggaacaaccagaataccaaagctgattccgagaaggcactgtgattatctgtatgtagcaaagaaaacatctattataagcggtatggatagaggcagtatatacttagcagccttgccgatggcacataattttcctttgtgttgccccggcattctcggaacttttgctgtaggtgggaaagttgttgtatgtgaggtaaccagtcctgatgaaatactacctctgatagaggaagaaaaggttacaataacgggttttgtgccagccatcgcaaatatttgcatggattatttacagtatgaagattatgatctttcatcattaaagatattgtaa
>gcc2331 NHKDHLDJ_01691 CC23
ttgacaacgagcatagatgatgacgaaaaaaccgtatggcaaacacagggtaagccaattagcgaacatgatgaaatactcattgtggataaagcgagaaaattaaaagatggcaattatcaaattgccggaagaattaaagagataatcaacagagcgggcgaaaagattacaccactcgaattggaagaaatcttattaacacatgattgcataaattccgttcaagttttaggagtgcctgataaattacatggcgaagcaattgccgtattcattttaaaaagcgaaagcaagaggcttacacttgaagaagtaaggaaatttttaatatcaaataacgtagcagacttcaaactacctgatgcggttaagtatatagatagttggccgttaacagcgttaggcaaaatagatagaaacaaattaaaagaaaatttttag
>gcc2332 NHKDHLDJ_01692 CC23
atggaacttaacggtgtaaaagaaaatgccaaaatattagtaaaagattggcttaaagatatatttgctgaagaagtaatttctgaagatgaaaatttaatagaaaaaggattaagctctattaaaattatgcaaacaatattccgatatgcataa
>gcc2333 NHKDHLDJ_01693 CC23
atgttcttaatgcacaaaatttcccttacaacaaattcaggaagtttaacattatccgggacaaacggtcctataatatgggagccgtgtttagataaaccaacagatgaaaataacagatttaatttagaaaaaaatgagttttcggaattaaaaatatttgaaataacggaggaggttgaagaaacatataacgatatgatgaaattaagttgggtagaggccatatctaaatccgtgattgacttcaccaacaatatcgaggcagaaaaagttgacttaagagaacagcaatatttgatttcagcaatagaggcatggagagcattatctagggagttgggtcaaagtaataccattcaaccttacaaaaaaactgcaattaaaatggaagatttaatataa
>htsT NHKDHLDJ_01694 CC23
atgaataacaaagaaaacaaattacaggtgaaagatttaataatgattggtgtattttccgcattatacttcttgtttaatatggtaggaggaataccttttgctatgaatccggtgctaacattttatcaaccgatgggaagtgcatttttatcaggaataatatttatgtttttgatcgcaaaagcacctaaaaaaggaacaatttctattttagcaatcatcatgtgtattttaaggctggcaacaggaatgcattgggctatggcggtaggaactttaataacaggaatagtagctgagcttattgcaggaagtaagagttataaaaacaagaaaatgaacatgttgtcttttggagtttttgcacttggagatatcggaacatttttagtgtattttatgaatcctaagtcttggtcagatgcgatgataaaaaaagggacagatatcacctacattgagtctatgaatgctgcagctgctgattggatgatttatgtaattgttattggaactttcttggttgctttattaagtgcttggattggaatgaagcttttgaaaaaacaatttgaaaaggccggcattgtataa
>ecfT NHKDHLDJ_01695 CC23
atgagaaaagtatcaaatgttcaatttaacccttgcacaaaaatagttttactatttttgtgcataatcatttcaagtttattatcttcaatagaattggagctaatttttgtatttataattgcgttattttgcattataaacaaaaagattaaatttgctcttaatgggtttctgatttacctaggtgtatattttgttagcattttgactgtgcagtacggtagcaataccttaagaagcttattaatgccttttctaggtttagtacataagctttacccggtgtgcatgttttctgtgctaatactaagtactacaaaagtaggtgaatttttatctgctatggaatttgcaggtgtttctaaaaaaatcacaattcctttagctgtaatgcttagatatattccaaccgtgcgtgaagactggatatatataaaggattcaatgtatttaagaagtatctcgccttcttttttcggttttataaaaaatccggatctaacaatagagtgtatttattcacctataattattatggcttctaaagcagcagacgaattaactatcgcttctattacaagaggaattgaatctcctaaaaaacgaagttcaattattgaaattcgttttgatattcaagacgttttagctttactgattggagtggtaattactgtatttgtgatatataggaggtttttctgtgattga
>gcc2334 NHKDHLDJ_01697 CC23
gtggacgttttaagaagattatataagttcgcacctgaaaaaaaggtgtactcctatgcgtcgctagttttatctgcaatagctactatattctcagtagtcccatatttttatttatggaagtttttgaatgaacttttagtacttaaaaaccttgaaagtgcaaataaatatgcgttatggatttttatgtttttggttttacaaacattagtgtattttttgagtttatattgtagccacatgtttgcttttagagtcgaaagaaatttaaaaatagaaggcttaaacaaccttttagaggcatctttttctttttttgatacaaatccatcaggaaaaactaggcaaataatagacgataatgcgtcggaaacacattccatacttgctcacatgcaaccggacatggtcaatgctatggtttatcctgtaattttgctggttgtaagttttttggtaagtataagttttgggatagtaatggttgtatcattagttttaggcgtatttttaatcacgaaaatgtttgggaatcaaaattttctccaaaaatatatggcttccaatgaagatatgagttccgaaatagttgaatatataagaggtgtcaaggttatcaaaatattcaatataggaatagaaaaatttcgttctttgcataaaacaatcatcacctcttcagaactaggttatgcgtacgctatctcgtgtagaaaatggaaggttttttacgattcatttttcatggggctatgcatggttacgataccttatggtgtatatttgctaaacattaatacgcatctaggagaaattatttcctacaccgtattttcacagcatttattgaattgttatacaacgcttttaataaagtga
>msbA NHKDHLDJ_01698 CC23
atgtttttgggacaaaataaggctaaagccaaaaactctatagataagctggaagaaatttttaacaaaatgcaggtaaaaaaattagatagtgggctttcagatgaaatacaaaattttgatattgaatttgaaaaagtatcgtttaaatacgaaggaaatacaccatatgttttaaaagacttatcgtttaagttggattcgggaaaaagttatgcacttattggttcatctggcagtggaaaatccacaattgctaagttaatttccgggttttatgatgttgattccggagtaataaaaattggtggacgagatattaaagagtattcaagggaaacgatagcaagtagtatcgcttttgttttccagaatgcgaaattatttaaaatgagtatttatgacaacgtgagaattggaaatcctgatgctacttatgaagagattatgcaagctcttgaaaaggctaggtgcaatgaaattttggataagtttgagctgagggaaaatacaatgatcggagcagaaggcgtttatctctcaggaggagaaactcaaagaatagtaattgcaagagcaattctaaaaaattcacccattataatacttgatgaggcaagtgcagctgctgatccggaaaatgaatatgaactccagatggcatttacgcaattgataaaaaataaaacagtaataatgattgctcacaggctgtcagcaattaaaaacatggacgaaatcatagttgtagaaaatggacagattatagaaagaggaagtagcaaacttttattagaggataaaagctctaaatacagctattttatgaatatgtatattcgagcaaatgattggataatgtctaatgaagtctaa
>ndvA NHKDHLDJ_01699 CC23
atgaagtctaaattaatggataaatacggaataacagaagacagctcaatagatctaattaaagcttcgatagcgtcgttctggaaaaatgtagtatacatgttccctataacgcttatattattttttctcatgaatataagcaactcgaaatatctacaagagtggttttattttgtaagcatattaattgtctttgttgtaatgtactattttacaaatagacaatatataaaatcgtattctacaacatttaagggaagtaaaaatttaagaatagaacttgtagaaataataaaaagactaccgttatcatatttttcaacacatgatttgacagatttatcgcaaacagtaatggctgatgtgtcaaaaatcgaacaagccttatctcatgctatatgtgcgtattatggatggattggttattttgtttttctaagtttgagccttttaattggatctttacaattaggactatgtattattgtacctgtaataactgcattgctgatattgtatctgtcgaaaaatattcaatatagaataaatagaaagtattataaaaaactgagagagaattctcaggcatttcaagattcttttgagatgcaacaagatataaaatcttataacatgcaacatacagtgagaaaagatgtacaagacaaattgaaagacagtgaaaaaatacagataaaaacagagctgtttacaacgataccatcaagcttattatcaattttgccacagttctcgatagctctggttattattttcgggtttcaactgtatttgactggtcaaatacagttaatcttctatataggatatataatttgtgccacaaaggtagccagtggttttacgggcatgttagacagtcttttaatgataataaactttcaaagcagttttaaacaagttacggcaataagaaagactcctttacaagaaggggtaaatgcagatattcagacattcaatgttgaatttagggatgttagctttgcttatgagaaaggaagaaatgttgtaagtaatttatctttcaatgcaaatcaaggagaagttactgcgatagtagggccctccggttgtggaaagtcaactattttaaaactactatcaagattatacgactataatgccggacaaatattgataggcgggaaagatatttctgaaatatcaacaaatagtttatttgaaaatatttcaacagtcttccaagatgttgagttatttgatgatactatttttgaaaacattaaatgtggaaatcccaaagctactatcgaagaagtgttagaagctgcgaaaattgcaaatgtagatgagattgctgataaattcgtagataaatatgacacaaaaataggtgaaaacgggagtaaattatcaggaggcgaaagacaaagaatttctattgcaagagccattcttaaagatgcaccaataatactgcttgatgaaatctctgccagtttagatatagaaaatgaaataaagatacaagccggtttagataagcttataaaaaataaaacagttattatcgtttctcatagaatgaagtctatagaaaacgcaaataagattatagttattgaaaacggaaaggtagagaattttggaactcatagctatttattggaaaattcgacgagatacagaaaattagttgaatgctctcaattggcaagtgaatatgaatattaa
>glpT NHKDHLDJ_01958 CC23
atgttgaaaaaactatttgcaccccctcagaaaagagaacgtttatcagctgaggaaattaagcataaatatcctcgttatcgtgtacaagtccttatttctatttttgtaggttatatgggatactattttgttcgtaatacgacttcaattttatctggtatccttaatatgtctgctactgagattggtattattacctgtgctagctacattgcttatggtctctctaaatttatttctggtttgatttcagatgaatcgaattctaaaattttccttccagttggtttgtttcttacaggactagttaatgtgttaatcggtgttattccatctgtaattactagtatctggctctttactatcatgtatcttattaatggttggttacaagggatgggataccctcctggagcgcgtacattagtctattggtatgataataaagaaagaattaaatatgctaccatttggaatttatctcacaattttggtggagcaatagcgccgattttaactggtgtaggtctagctcttgctggtaatgattctcttaatcaagcgcgtgctgcttattggtttccaggggtggtggcttgtcttttggctgttcttgtttactttttacaagaagatactccagaatctatcggacttccgcctatagaagagtatcataaagagcaatatactaatgttgtggattcaagtgacattttagaagagcctgaagttttgggtatgggcgaaattataaaaaaatatattctaccaaatactaaactgatgtgggcatccttgtattcaatatttgtatatattttacgttacggtattgtctcatggactcctaagtttttagcgacgagtgtgcaagatggtggaaaaggtattactgcaacagctggtatgggtggtttttcactttttgaaataggtggtattattgggatgctaacagcaggatatctatctgccaaagtgtttaaaaactctaaacctttaaccaatgtagccttcttagttgtagcaatcttattactagctgcctattggtttattccagcaggacctcaatatatggcattagacttcattattttactaggtttgggggcatcaatctacggtcctgttatgatggttggcctgtatgctatggagttagttccaaaagcagcagctggagcagcttcaggattgactggcacatttagttatgtcggaggagcaacgatcgctactctagctattggtattattattgaccactttggttggggagtagcatttataatatttggtatttctggatttgcggctattgtctgtaccttgctttcaagagataagagtctagagtattggtga
>gcc2335 NHKDHLDJ_01966 CC23
atggttcagggttcaattaatattgaaaaatataaagatttggcgctccaaaaacaaggcgagcatcgtaaatttttagcaagtttaaaaaagaaagctcctaaaaacttagataaaatagtccaacagatacatcaagaggtttttcaagaaattgattgtacagcatgtgctaattgttgtaaaactttgggtcctctatttacagaagctgatatttctaggatttctaaacatttccggatgaagttatcggcttttgaagatttatttttagaagtagatgaagatggagataaagtatttaaagcgatgccttgtccgtttttaggcgatgataacttatgtagtatatacgatgtcagacctaaagcttgtcgtgaatttccacatactgatcgtaagaaaatctatcaaattaataacttaacgataaaaaatactcttacttgtccagcggcatacctttttgtggaaaaattgaaatcacgtatagggaaataa
>gcc2336 NHKDHLDJ_01989 CC23
atgaaaaaaatcaacaaatattttgcagtcttctcggcattgctactgaccgtaacatcattgttctcagttgcaccagtgtttgcggaagaagcaaaaactactgacacagtgaccttgcacaagattgtcatgcctcgaactgcatttgacggttttactgctggtacaaagggtaaggataatactgactacgttggtaaacaaatcgaagaccttaaaacttactttggctcaggcgaagcgaaagaaatcgcaggtgcttactttgctttcaaaaatgaagctggtactaaatacatcactgaaaatggtgaagaagttgatactttggatacaacagatgccaaaggttgtgctgttcttaaaggtttaacaacagacaatggtttcaaatttaacacttctaaattaacaggaacttaccaaatcgttgaattgaaagaaaaatctacatacaacaacgatggttctatcttggctgattcaaaagcagttccagttaaaatcactcttccattggtaaacgacaatggtgttgttaaagacgctcacgtttatccaaagaacactgaaacaaaaccacaagtagataagaacttcgcagataaagaacttgattatgcgaacaacaaaaaagacaaagggactgtctcagcatctgttggtgatgttaaaaaataccatgttggaacaaaaatccttaaaggttcagactataagaaattaatctggaccgatagcatgaccaaaggtttgactttcaacaacgatattgctgtaacattggatggtgcaactcttgatgctacaaattacaaacttgtagcagatgaccaaggtttccgccttgtcttgactgacaaaggtcttgaagcagtggcaaaagccgcaaaaacaaaagatgttgaaatcaagatcacttactcagctactttgaacggttctgctgtcgttgaagttctagaaaccaatgatgttaaattggactacggcaacaacccaacaattgaaaatgaaccaaaagaaggtattccagttgataagaaaatcactgttaacaaaacatgggcagtagatggcaatgaagtgaataaagcagatgaaacagttgatgctgtcttcaccttgcaagttaaagatggtgacaaatgggtgaatgttgattcagctaaagcaacagctgcaactagcttcaaacacacttttgaaaacttggataatgctaaaacttaccgcgttatcgaacgtgttagcggctacgctccagaatacgtctcatttgtaaatggcgttgtaaccatcaagaacaacaaagactcaaatgagccaactccaatcaacccatcagaaccaaaagtggtgacttatggacgtaaatttgtgaaaacaaataaagatggaaaagaacgcttggcaggagctaccttccttgttaagaaagatggcaagtacttggcacgtaaatcaggtgttgcaacagatgcagaaaaagctgctgtagattcaactaaatcagcattggatgctgctgttaaagcttacaatgatttgactaaagaaaaacaagaaggtcaagatggtaaatcagcattggctaccgttagtgaaaaacaaaaagcttacaatgatgcctttgttaaagctaactactcatacgaatgggttgaagataaaaatgctaagaatgttgttaaattgatttctaacgataaaggtcaatttgaaattactggcttgactgaaggtcaatactcattggaagaaacacaagcaccaactggttatgctaaattatcaggtgatgtttcgtttaatgttaatgctacttcatacagtaaaggttctgctcaagatattgagtatacccaaggttctaaaactaaagatgcacaacaagttatcaataagaaggttactattccacaaacaggtggtattggtacaatttttttcacaattattggattaagtattatgcttggagcggtagttatcatgaaaagacgtcaatcagaggaagtttaa
>vanYB DACIFBNG_01412 CC23
atgaaaaaaaataaaattatccgattcagtttagttggtgttctacttgcgatactatgctttagtctttttgctttattgaagcctaacagtcaacaatcatcatctcaaaagttgaggaatgaggatataaaaaagatatcctctcaaaaaagaaataagaaattacaattaccagctgtatcatcaaaagattggaacttgattttggtcaatcgtgaccataaacatgaagaattaagtccagatgtggttcctgttgaaaatatttatttggataaacgtattacgaagcaagctactcagtttttagaggctgctagagcaattgattcacgagaacatttaatttcgggttatcgtagtgttgcctatcaggagaagttgttcaattcttatgttactcaagagatgactagtaaccctaatttgacgaggggacaagcagaaaagttggtaaaaacttactctcagcctgcaggtgctagtgaacaccagactggattagcgatggatatgagtactgtagattctttgaatgagagcgatcctagagtagtcagtcagttgaaaaagatagctccacaatatggttttgtcttacggtttccggatggtaaaacagcagaaacaggggtaggttatgaagattggcattaccgctatgttggggtagagtctgcaaaatatatggccaaacatcatttaacattagaagaatacataactttattaaaggagaataaccaatga
